# Supplementary material for: Bacterial Spermosphere Inoculants Alter N. benthamiana-Plant Physiology and Host Bacterial Microbiome
Source: Plants (Basel). 2024 Jun 18;13(12):1677. doi: 10.3390/plants13121677 (PMC11207711; doi:10.3390/plants13121677)
Supplement: Supplementary file 1 [file plants-13-01677-s001.zip]

Archive with 2 entries (2 files):
- plants-2965130-supplementary-final.xlsx
- plants-2965130-supplementary.pdf
