# Supplementary material for: Bacterial Spermosphere Inoculants Alter N. benthamiana-Plant Physiology and Host Bacterial Microbiome
Source: Plants (Basel). 2024 Jun 18;13(12):1677. doi: 10.3390/plants13121677 (PMC11207711; doi:10.3390/plants13121677)
Supplement: Supplementary file 1 [file plants-13-01677-s001.zip › plants-2965130-supplementary-final.xlsx]

## Sheet: Suppl_Dataset_1
Supplemental Dataset 1. Summaries of read mapping outcomes for the Nicotiana Benthamiana PAT-seq libraries. This file has a summary of the mapping statistics for the individual poly(A) tag libraries (columns A-I, top table) and the pooled replicates for each condition (columns A-J, bottom table). The plot below represents the means and the standard deviations for these mapped reads. The library n…
Samples	Name / Barcode	Number of reads	Avg.length	Number of reads after trim	Percentage trimmed	Avg.length after trim	Count mapped to Nicotiana benthamiana	Percentage mapped Nicotiana benthamiana
Control condition (Ctrl)	C1:CGGTTTT	759915	91	753806	0.992	75.9	655832	0.87
	C2:ACGTTTT	8776310	73.4	8715784	0.9931	59.7	7694072	0.8828
	C3:AACTTTT	1639512	90.8	1624834	0.991	76.2	1426508	0.8779
Micrococcus sp (Ms)	41R1:CCGTTTT	3224909	88.6	3192865	0.9901	74.7	2801594	0.8775
	41R2:AGATTTT	2238169	106.3	2221132	0.9924	92.3	2046638	0.9214
	41R3:AGCTTTT	11105167	75.7	11035182	0.9937	62	9655964	0.875
Bacillus sp (Bs)	413R1:TCGTTTT	5026225	89.7	4901305	0.9751	71.6	4313076	0.88
	413R2:CAATTTT	7197301	74.7	7149455	0.9934	60.3	6379259	0.8923
	413R3:TAGTTTT	418872	135.7	414579	0.9898	119.2	369971	0.8924
Bacillus cereus (Bc)	343R1:CCATTTT	2603805	67.1	2512884	0.9651	51.9	2162072	0.8604
	343R2:CAGTTTT	1405288	67.3	1295664	0.922	50.1	1038270	0.8013
	343R3:CACTTTT	3854541	67	3683568	0.9556	51.8	3005835	0.816
		Average	Standard desviation
Samples	Name	Percentage mapped Nicotiana benthamiana	Percentage mapped Nicotiana benthamiana
Control condition	Ctrl_C	0.8769	0.0052732
Micrococcus sp (Ms)	Ms_41R	0.8913	0.0213084
Bacillus sp (Bs)	Bs_413R	0.888233	0.00582199
Bacillus cereus (Bc)	Bc_343R	0.8259	0.0251225

## Sheet: Suppl_Dataset_2
Supplemental Dataset 2. Summary of all reads obtained from 16s rRNA sequenced libraries of Nicotiana genotypes and N. benthamiana treatments. Data was demultiplexed and processed using MT-Toolbox program. Colum A) represents all the different sample types that were pooled and sequencend. Colum B) displays the barcode primers used to identify each sample, and colums (C-J) detail the total reads, t…
Sample type	Bar code	Total_Seq_Count	Merged_Count	Not_Merged_Count	Percent_Merged	Match_Count	Mismatch_Count	MT_Count	SRC_Count
Soil_Bent_1	P0_GTGTATGC	143229	6664	136565	0.04	2642	4022	1810	1222
Stem_Bent_2	P10_CAGTAATG	88412	14142	74270	0.15	6003	8139	5477	5005
Root_Bent_2	P11_CAGCGTGT	83260	16621	66639	0.19	7451	9170	6891	6397
Root_447_2	P12_GTCAGCTG	255469	19620	235849	0.07	7876	11744	3075	1476
Stem_41_2	P13_AGTGCCAC	237168	19407	217761	0.08	7104	12303	4252	2646
Leaf_343_2	P14_ATGACTCA	92316	1126	91190	0.01	314	812	175	106
Root_Control_2	P15_TAAGCATG	154748	8649	146099	0.05	3351	5298	2223	1530
Soil_Bent_3	P16_AGCCGTTA	110257	7278	102979	0.06	1987	5291	1649	1368
Leaf_Bent_3	P17_AACAGGTG	195254	11940	183314	0.06	4742	7198	2504	1419
Stem_Bent_3	P18_AAGGCACG	141331	4157	137174	0.02	1096	3061	854	678
Root_Bent_3	P19_GCTTAATA	250570	16285	234285	0.06	5970	10315	3692	2387
Leaf_Bent_1	P1_GCAACGTC	320877	222464	98413	0.69	103278	119186	71404	49152
Root_447_3	P20_AGCCTTCT	233910	3912	229998	0.01	1159	2753	525	284
Stem_41_3	P21_TCAGGCCA	277327	12975	264352	0.04	4757	8218	2141	1143
Leaf_343_3	P22_GTGACATG	161530	4867	156663	0.03	1576	3291	1394	1248
Root_Control_3	P23_AACCAGCT	98491	29748	68743	0.3	9813	19935	6861	5092
Soil_Rus_1	P24_ACGTTCAT	155533	40957	114576	0.26	18158	22799	13898	10720
Leaf_Rus_1	P25_TGCACAAT	171406	11407	159999	0.06	4883	6524	2345	1174
Stem_Rus_1	P26_TCTTGACG	90799	14361	76438	0.15	6286	8075	5630	5054
Root_Rus_1	P27_TCTTCGAG	205606	60172	145434	0.29	27013	33159	21358	17206
Stem_447_1	P28_GCTGAAGA	53550	4005	49545	0.07	1712	2293	1622	1534
Leaf_41_1	P29_TGACTAGT	137706	8315	129391	0.06	3436	4879	2783	2265
Stem_Bent_1	P2_GATGCCTT	184580	5888	178692	0.03	2232	3656	1601	1151
Root_413_1	P30_GGCGTTAC	131041	4253	126788	0.03	1522	2731	1237	1003
Stem_Control_1	P31_TGGACTCT	153054	7205	145849	0.04	2696	4509	2036	1548
Soil_Rus_2	P32_GGCGCTTA	189489	1649	187840	0	331	1318	76	52
Leaf_Rus_2	P33_AGATGGCT	134220	11572	122648	0.08	4552	7020	3264	2338
Root_Rus_2	P35_GAGGTTAC	97929	4722	93207	0.04	1754	2968	1420	1178
Stem_447_2	P36_GTAGGACC	56061	1638	54423	0.02	579	1059	502	439
Leaf_41_2	P37_CGACCTTA	140915	9170	131745	0.06	3505	5665	2578	1913
Stem_Control_2	P39_GCAGCTCT	107816	6606	101210	0.06	1941	4665	1737	1565
Root_Bent_1	P3_CATCTTAC	245516	16478	229038	0.06	6131	10347	3943	2651
Soil_Rus_3	P40_CACTTCTG	139897	1329	138568	0	339	990	142	72
Leaf_Rus_3	P41_ATAGTCCG	68803	3710	65093	0.05	1492	2218	1259	1060
Stem _Rus_3	P42_TCCATGCG	130589	3865	126724	0.02	1268	2597	1029	839
Root_Rus_3	P43_ATACGGAC	181591	20495	161096	0.11	7591	12904	4761	3113
Stem_447_3	P44_CTTACTAG	171659	2629	169030	0.01	823	1806	723	635
Leaf_41_3	P45_TACCATGA	227375	13763	213612	0.06	5063	8700	3615	2732
Root_413_3	P46_CGTTCTAA	159725	2807	156918	0.01	732	2075	408	249
Stem_Control_3	P47_ACATTGCG	277330	8150	269180	0.02	2784	5366	1624	983
Soil_Glu_1	P48_TTATAGGC	549581	24691	524890	0.04	10058	14633	2455	1177
Root_447_1	P4_CATGAAGT	101183	2786	98397	0.02	919	1867	555	340
Stem_Glu_1	P50_ACGTCTTA	181242	13605	167637	0.07	5185	8420	3889	2980
Root_Glu_1	P51_GTACGCGT	70698	8014	62684	0.11	3465	4549	3144	2855
Leaf_447_1	P52_CCAACTAG	172798	8418	164380	0.04	3009	5409	2259	1754
root_343_1	P53_CGGCTACA	90106	12270	77836	0.13	5283	6987	4772	4314
Stem_413_1	P54_TAGCAGTG	105513	6803	98710	0.06	2509	4294	2332	2177
Leaf_Control_1	P55_CACCGATT	104403	4027	100376	0.03	1659	2368	1474	1311
Soil_Glu_2	P56_CTTCGCAG	190301	74726	115575	0.39	28614	46112	4860	2788
Leaf_Glu_2	P57_GCTAGTTC	77408	3405	74003	0.04	1233	2172	932	704
Stem_Glu_2	P58_GATGATCG	44486	4721	39765	0.1	1881	2840	1709	1555
Root_Glu_2	P59_CAATGTCG	132747	6379	126368	0.04	2366	4013	2023	1733
Stem_41_1	P5_GGAACGCT	78288	5451	72837	0.06	1798	3653	1528	1305
Leaf_447_2	P60_TGTGCGTA	108273	3227	105046	0.02	1029	2198	785	601
root_343_2	P61_CGCTGAAT	165039	3209	161830	0.01	918	2291	646	465
Stem_413_2	P62_CGGTGTCT	234616	75577	159039	0.32	34617	40960	24787	18087
Leaf_control_2	P63_TCGCACAA	162455	45885	116570	0.28	20557	25328	12655	7759
Soil_Glu_3	P64_CTGTAACA	156290	67513	88777	0.43	30669	36844	22180	15956
Leaf_Glu_3	P65_CTCTACAG	270505	10436	260069	0.03	3740	6696	2391	1547
Stem_Glu_3	P66_GTGTCCAA	102075	18632	83443	0.18	7854	10778	6407	5288
Root_Glu_3	P67_AGGTTCGC	198469	5457	193012	0.02	1675	3782	1205	901
Leaf_447_3	P68_TTAAGCGA	158426	5484	152942	0.03	2067	3417	1594	1231
root_343_3	P69_CTATCTGG	93311	13281	80030	0.14	5728	7553	5220	4766
Leaf_343_1	P6_TGGCTCTA	57305	5840	51465	0.1	2487	3353	2324	2175
Stem_413_3	P70_GTCTCGCA	383055	7528	375527	0.01	2245	5283	1370	880
Leaf_Control_3	P71_GCGAATAC	190571	3571	187000	0.01	1039	2532	737	532
Soil_Tab_1	P72_GAGTGCTA	121928	5935	115993	0.04	1849	4086	1317	966
Leaf_Tab_1	P73_CGTCGGTA	260135	92769	167366	0.35	41161	51608	22401	12547
Stem_Tab_1	P74_ACCATCGT	57327	6436	50891	0.11	2484	3952	2120	1811
Root_Tab_1	P75_GGATATAG	183630	4307	179323	0.02	1219	3088	919	718
Root_41_1	P76_AGTATGCA	174629	5634	168995	0.03	1901	3733	1358	981
Stem_343_1	P77_ACGGCTGA	115740	4045	111695	0.03	1377	2668	1122	917
Leaf_413_1	P78_CGAGTATC	176143	2739	173404	0.01	766	1973	660	577
Empty	P79_CGGCAGAA	424203	3821	420382	0	864	2957	449	273
Root_Control_1	P7_ACCTCAGA	144079	46279	97800	0.32	20206	26073	17664	15562
Soil_Tab_2	P80_ATCTGCGA	126092	29525	96567	0.23	12614	16911	11463	10445
Leaf_Tab_2	P81_TGATCCTA	83220	13992	69228	0.16	6135	7857	5552	5023
Stem_Tab_2	P82_CGCTAGTA	61432	6806	54626	0.11	2878	3928	2613	2379
Root_41_2	P84_CATGAGGC	159176	17489	141687	0.1	6712	10777	5157	4076
Stem_343_2	P85_GTCGAAGC	118827	18487	100340	0.15	8283	10204	6778	5521
Leaf_413_2	P86_TGTCGTCA	82137	18267	63870	0.22	7742	10525	6821	6027
Empty	P87_GGCCTATC	167453	4202	163251	0.02	1416	2786	1099	861
Soil_Tab_3	P88_GCCGACTT	213707	29429	184278	0.13	11711	17718	7947	5646
Leaf_Tab_3	P89_ACGTCCTG	125207	2761	122446	0.02	631	2130	498	398
Soil_Bent_2	P8_TACTTGCA	103650	9730	93920	0.09	4110	5620	3566	3085
Stem_Tab_3	P90_GAACGTAT	261575	7970	253605	0.03	2923	5047	572	294
Root_Tab_3	P91_ACAGGAGT	101966	7071	94895	0.06	2556	4515	2053	1674
Root_41_3	P92_CGAATCCT	187245	4258	182987	0.02	1348	2910	379	187
Stem_343_3	P93_CTAAGGAG	190150	13273	176877	0.06	4788	8485	3506	2654
Leaf_413_3	P94_ATTGTGAG	283575	3677	279898	0.01	924	2753	434	239
Empty	P95_TGTGAACC	284334	18901	265433	0.06	6798	12103	3137	1712
Leaf_Bent_2	P9_CATGGACG	161926	7557	154369	0.04	2765	4792	2009	1472

## Sheet: Suppl_Dataset_3
Supplemental Data 3. OTU assignment list. Reads obtained from 16s rRNA sequenced libraries of Nicotiana benthamiana treatments and Nicotiana tabacum.
>OTU_1
AATTGGCATAATCAACGTCACCATCTTAGCATGACAACCAAGGATAGCGCAATTGGGCGACAACCAGTCTATGCCCAAAA
TAATATCAAAATCCACTATTCTGAGCAGTAATAAATCAGCTCTGGTCTCAAAACCACTAAGAACAACCAAACACAACTGA
TACACACGGTCAACAATAATAGAATCACCCACGAATGTAGACACATAAATAGGAGAACTCAAAGAATC
>OTU_2
TACAGAGGTCTCAAGCGTTGTTCGGATTCATTGGGCGTAAAGGGTGCGTAGGTGGCAATGTAAGTCTGGTGTGAAATCTC
GGGGCTTAACCTCGAAATTGCATTGGATACTGCGTTGCTTGAGGACTGTAGAGGAGAGTGGAATTCACGGTGTAGCAGTG
AAATGCGTAGATATCGTGAGGAAGACCAGTTGCGAAGGCGACTCTCTGGGCAGTTCCTGACACTGAGGCACGAAGGCCAG
GGGAGCAAACGGG
>OTU_3
GGAAGCCTGATACGATGCAGAATACACCTCCTCATTAGGAATACCAATGGGAAACCAAATCAACTCCGATCATCCACAAA
TTGGTAAATAACCTTTCCAAAGTCCATAGTAACCTATCCATAAATACACCCACCATCTGCCCAACTCTTAATATATCTTC
ACCGTCTAGAACCAAGGAATAGTCTGCCTCTAAGAACATCTAGTCTCTAAACCTCATGAATACAGGAATCTCCAA
>OTU_4
ATTACAGCTTTTGAGATCAGAGGAGATGGGGCACTGAGATACCAGGGCATGTTATGTGTGCCTAATGTGGAAGGGTTGCG
AGAGAAGGTTATGAATAAGATTCATCAATCCCAATATTCCATCCATCTAGGATCAACAAAGATGTATCATGATGTCAAGG
AGCATTATTTGTGAGATAACATGAAGAAGTCTACTGCAGAATTCATACCACAGTGTCCCAATTGTCAACAAGTATAGATA
GAAC
>OTU_5
GTAGGCGAGCTGAAAGAGCCTGCGTGAAAGAATGACCTCTGCCCTATTGAAACAAACCCCTCAAAAGAAGCACTGCAAAG
GCTATCGGATCCCCGAGAGCTCTTGGGCTCTCTCTCATGCAAGCGAACTGACTCAATCTCAAGGGCGATTTCAACAACTT
TCTCGAAGGTAGCACCTGTCACCCTCTCTCTAGAC
>OTU_6
TACGTAGGTGGCAAGCGTTGTCCGGAATTATTGGGCGTAAAGCGCGCGCAGGCGGTCGGGTAAGTCTGATGTTAAAGCCC
GGGGCTCAACCCCGGTTCGCATTGGAAACTGCCTGACTTGAGTGCAGGAGAGGAAAGCGGTATTCCACGTGTAGCGGTGA
AATGCGTAGAGATGTGGAGGAACACCAGTGGCGAAGGCGGCTTTCTGGCCTGTAACTGACGCTGAGGCGCGAAAGCGTGG
GGAGCAAACAGG
>OTU_7
ATCCAAGCTCGCCATCAATATCCACTTCAAAAGATATTCACTCATAAAATACCATTATGACCCAAAGAAGAAAAATAAGA
AGAAGAAGAAAAGAAGTAATTACTCGTACAAAAAAGAAAAACTTGCCAACTTGCTGAGCTACCATAAAATTTTACATCCT
CATAAAATTACCATAACTACCAATAAAACACC
>OTU_8
TATAAGGAAAGACTGTGATTTGTTTTTATGAATTGGGACTATGAGGCAGAACTTCAGGAGTGCCCTTGTTGATATTCTTA
CTTGCTGTATTGTTTGGTTCTTGTTTTCCTTTCGTGTTGTGTTAGCTTTCCTTGATTCCGTGTTGTTATTTCCAATTAAT
TGTTCACTTCTCTCTAACTTTCATTATATC
>OTU_9
TACGTAGGGGGCAAGCGTTATCCGGATTTACTGGGTGTAAAGGGAGCGTAGACGGCGCGGCAAGTCTGAAGTGAAAGGCA
GGGGCTTAACCCCTGAACTGCTTTGGAAACTGCCATGCTAGAGTGCTGGAGAGGTAAGTGGAATTCCTAGTGTAGCGGTG
AAATGCGTAGATATTAGGAGGAACACCAGTGGCGAAGGCGGCTTACTGGACAGTAACTGGCGTTGAGGCTCGAAAGCGTG
GGGAGCAAACAGG
>OTU_10
TGCGCGAGCCATCGATGCGAGTTCGCGAAGCTGCCGCTGAGCAAATCGAGGAGCGACAAAGCGACTGGGCGTACTCAAAA
CCTATAGTGATATTAGATCTCATATGGAACTTAGCTTTTGTTATTGTAGCAATTTCTGTTCTTATAATGAGCAAAAATGA
GTCTCCTTCTATGCCGTTAAGGCTTTGGATT
>OTU_11
TACGTAGGGTGCAAGCATTATCCGGAGTGACTGGGCGTAAAGAGTTGCGTAGGTGGTTTGTTAAGTGAATAGTGAAATCT
GGGGGCTCAACCTCACAGACTATTATTCAAACTGGCAAACTCGAGAATGGTAGAGGTAACTGGAATTTCTAGTGTAGGAG
TGAAATCCGTAGATATTAGAAGGAACACCAATGGCGTAGGCAGGTTACTGGACCATTTCTGACACTGAGGCACGAAAGCG
TGGGGAGCGAACCGG
>OTU_12
AGTATTGACGAGGTCAGTTCAGGGCCCAACATGAATATAAGAAGTAAGGCAGAAAATAAAATGGTAATAATAATGACAGG
TTAATGAACAAAAAAAATATACGGAAAAGCAACAACATGGGAAGACAAGAAGACAATTACAACACATAAGGAAACAAATG
TCCTACAAGTCAAAGAACAACAACAACAACAAACAACACATCA
>OTU_13
GCCAAAAGTAGTAATACCAACCTAGGGTTTTAGATTTTCCTCATTTTAAGCCTAAATGCACATATTGTGAACCCACTAGG
TAGTTAATTATTGTATTTAACTAATTAATCCTAATCTAAACACATTATGCAACCCTAAGCTAAAAGTTGAAAGAAAAAGG
GAAGAAGAAGACGTATAACTAATCAATTAAAAGAAAATAAACACAATTAAAAACTAAGAGAAA
>OTU_14
CAGACTACAAAGTCCATAGTGATCTGCTCCCATTTCCACTTCGATATGACCATCTGCTGGAGTAGGCCACCTGGCCTCTG
GTGCTCATACTTAACTTGCTGGCAATTTAGACACCTCACTACATAATCAACTATTTCCTTCTTTATCCGCCGCCACCAAT
AATGTTTCCTTAGGTCGCGATACATCTTTGTAGCACCAGGATGAATTGAATACCGAGAACTGTGTGCCTCCTCTAGAATC
TTCTCCCTCAAGCCATCAAC
>OTU_15
GCCTACCACAAAGTCCATAGTGATGCGCTCTCTTCCACTCCGGTATCACCAGTATCTAAGTCAATTCACCTTGTTTCTAA
TGTTCATACTTCACATGTTGATAATTCAAATAGTGAGAGACATGTCCAATAATGTATTTCTTCATATTTTGCCACCAGTA
GTGCTGCTTCAAGTCATGATACATCTTCATGACACCTGGGGTGAATGGAATACCGTGAACTATGAGCCACCTTAAGGATC
ATCTCTCCCAATACATCAAC
>OTU_16
TACGTAGGGGGCAAGCGTTGTCCGGAATTATTGGGCGTAAAGCGCGCGCAGGCGGTCATTTAAGTCTGGTGTTTAAGCCC
AAGGCTCAACCCCGGATCGCACTGGAAACTGGGTGACTTGAGTGCAGAAGAGGAGAGTGGAATTCCACGTGTAGCGGTGA
AATGCGTAGATATGTGGAGGAACACCAGTGGCGAAGGCGACTCTCTGGGCTGTAACTGACGCTGAGGCGCGAAAGCGTGG
GGAGCAAACAGG
>OTU_17
TACGTAGGGTGCAAGCATTAATCGGATTTATTGGGCGTAAAGGGCGCGTAGGCGGGGGTGCCAGTCAATTGTGAAATCCC
GGGGCTCAACCCCGGAACTGCAGTTGAAACTACATCCCTAGAGGGTAGGCGGAGAAAACGGAATTCCACAAGTAGCGGTG
AAATGCGTAGATATGTGGAAGAACACCAGTGGCGAAGGCGGTTTTCTAGCTTATACCTGACGCTGAGGCGCGAAAGCAAG
GGGAGCAAACAGG
>OTU_18
TCGCCCCACGCAGGCAACAAGTCTCTGATAGCCACCAAAATTACACCAAAGCTTTGTCTCTTCTTCCTCATACCCATACA
ACTATCTGTTCCACTCGAATCTACTGGAACTCATCAAAACCTCCAAACCCTAGGGCGCCGCCCTTGAATCCTCCACCGCA
GCCGGCGCGGTGACCCTAAACCCCACAAAAATAATACCCCTGAACAGCTTTTTCTCCTTCATTCCAAAACCCAACTCACT
CC
>OTU_19
GTGGCTTGTCTAACCTTGTGGTTGGAACCTTTCCCCTAGGATATGTTACTTGGTAATTGAGTGCCTTGCACGTGCGGTGA
CGAGTGCGTACTTGAACTAATCGTTGAAAATCCGATTTTTACTTAAGATATTGAGATCGAGTTTCTTTCGTATTTTCTTT
ATTTTACTACAATTATAACCTGCGTTGG
>OTU_20
GGAAGAAAGATGGGAAGTTTATCCTAAATATCTTGTAGCCTCTCGAATATAGGTATGGACGTCATCATACCGATCCGCAA
GATTCTACTAGACATTTTCTCATGCCTAATAGAACCTATAAACCTAGAGCTCTGATACCAACTTGTCACGACCCAAAATC
TAACTATTCGTGATGACACCTATCCCAACCCCCTAGGTAAGCCA
>OTU_21
CGCGGGTGTGAGCAGTCAGACTAGTGAGATACCGAGGTAGCCTTGCAGGCGACAGCAGGCCCGGCGTCTCCTCTATCTAC
TATTTTAGTCTGTTATCTCATTGTATTCGAGACAAACAGTTTATTATTTTCTTTCAGACGATTGTATTCAGTATTCTTAG
AAGTTCGTGAGTAATGTGACACCAGTTCTTGGGTAGAGATTTATGTTGGATTCCGCATTTTCATTCAGTCATTTTTCATG
CTATTACTAAT
>OTU_22
TACGGAGGGTGCAAGCGTTATCCGGATTTACTGGGTTTAAAGGGTGCGCAGGCGGATTGCCAAGTCCGTGGTGAAATCTC
TGAGCTTAACTCAGAAATTGCCGTGGATACTGGTAGTCTTGAATGCTGTGGAGGTAAGCGGAATATGTCATGTAGCGGTG
AAATGCTTAGATATGACATAGAACACCTATTGCGAAGGCAGCTTACTACGCAGATATTGACGCTCATGCACGAAAGCGTG
GGGATCAAACAGG
>OTU_23
CTTCAATTTCACCTTAAAAGACATTGCTTACTTATTGGCTAATCAATTTCTCTGTCACCCGTATCACAGAAAATACCCCT
TTTCTATTCAGACCCCATATCCTCTGTTCGTTGCACTGCTTATGCACTGACATCTTCCCATCCGTTGCGTTTTACATGAC
CCCCCAAAGCACGTCCATCGCCCCCACTTCGTGTGTATGCTGTTTTTATTGACTTAAACCACTGGCCTTGACCTTGAGGT
ATGTTTCTCCTTCACTTGTCATGATGATTGATTTTC
>OTU_24
CCCACATTTCAACTTAAGCTCATGGATCCAATCACCATCCACTCAAACTCTCGAACCTTCCCTCAAGATAGGTAGTTGTC
TTACCACTGAACTCCCGTGCTATGCTGCCACTCTCCCACTTGCCTCAATTTAATATCTTTCTCTGCAGCTCTTAAACCAG
TAGATTACCGCGACTTCAAGCTCTCCGAGGATTATCTTTCCCGAGCTGCCTTC
>OTU_25
CCCAACTACGAAGTCCATAGTAATGTGTTCCCATTTCCATTCCGGTATAGTCATCTGCTGGAGTAGGCCACCTAGCCTCT
AGTGCTTATACTTAACCTACTGGAAATTTAGACACCTAGAAACCATGTCCTTCTTCATCTGCGGCCACCAATAATTCTTC
CTCAGATCGTGATACATCGTCAGAGCTCCTAGATGAATAGAGTACCGAGAACTGTGTGCCTCATCTAGGATGTTTTCCCT
CAAGCCATCAAC
>OTU_26
TACAGAGACTGCAAGCGTTATTCGGATTCACTGGGCGTAAAGGGTGCGCAGGCGGCCAAGTGTGTCAGGTGTGAAATCCC
GAGGCTTAACCTCGGAACTGCGCCTGAAACTACTTGGCTAGAGTACTGGAGAGGGTAACGGAATTCACGGTGTAGCAGTG
AAATGCGTAGATATCGTGAGGAACACCAGAGGCGAAGGCGGTTACCTGGACAGTTACTGACGCTCAGGCACGAAAGCGTG
GGGAGCAAAAGGG
>OTU_27
TGTAAGTGTTCCCACAAGAGCTCACAGATGGACCCATGAAATCAATGCCCCAAACATAAAAAATATCCACTTCGAGAATT
GTATTGAGAGACATCTCATCCGTTTTAGAAATTCCGCCAGCTCTTTGGCATTCATCACATCTTTTGAAAAAGTCACTCGC
ATCTTTAAACAAGATAGCCAATAAAATCCGCAACTAAGCAC
>OTU_28
TACGAAAGGTGCAAGCGTTAATCGGAATTACTGGGCGTAAAGCGCGCGTAGGCGGTGTGTTAAGTCGGATGTGAAAGCCC
AGGGCTCAACCTTGGAACTGCATCCGATACTGGCACGCTAGAGTGCAGTAGAGGGAGGTGGAATTTCCGGTGTAGCGGTG
AAATGCGTAGAGATCGGAAGGAACACCAGTGGCGAAGGCGGCCTCCTGGACTGACACTGACGCTGAGGTGCGAAAGCGTG
GGGAGCAAACAGG
>OTU_29
TACGTAGGGGGCGAGCGTTGTCCGGAATCATTGGGCGTAAAGAGCGTGTAGGCGGCTTGGCAAGTCTGACGTGAAAGCCC
GCGGCTCAACCGCGGATTGTCGTTGGAAACTGCCTCGCTAGAGTCCGGAAGAGGAGAGCGGAATTCCTGGTGTAGCGGTG
GAATGCGCAGATATCAGGAAGAACACCCGTGGCGAAGGCGGCTCTCTGGGACGGTACTGACGCTGAGACGCGAAAGCGTG
GGGAGCGAACAGG
>OTU_30
TACGAAGGGGGCTAGCGTTGTTCGGAATTACTGGGCGTAAAGCGTATGTAGGCGGATCTTTAAGTCAGGGGTGAAATCCC
GAGGCTCAACCTCGGAACTGCCTTTGATACTGGGGATCTTGAGTCCGGGAGAGGTTAGTGGAACTGCGAGTGTAGAGGTG
AAATTCGTAGATATTCGCAAGAACACCAGTGGCGAAGGCGGCTAACTGGCCCGGTACTGACGCTGAAATACGAAAGCGTG
GGGAGCAAACAGG
>OTU_31
GACGTAGGGAGCAAGCGTTGTCCGGAATTACTGGGCGTAAAGAGCTCGTAGGCGGGAGCGTGCGTCTGAAAGGAAATCTC
AGGGCTCAACTCTGGGGCTTTTTCAGATACGGCGCTTCTTGAGTGTAACAGAGGAAAGCAGAATTCCCGGTGTAGCGGTG
AAATGCGTAGATATCGGGAGGAATACCAGTGGCGAAGGCGGCTTTCTGGGTTACCACTGACGCTGAGGAGCGAAAGCGTG
GGGAGCGAACGGG
>OTU_32
TACGGGGGGGGCGGGCGTTACTCATCTTTACTGGGCGTAAAGGGTGCGTAGGTTGTTTACAGCAGTTTTTTGTAAAAGGT
TAATGGTTTTAAAAATTGCAAATTAAGACTGGTAAACTAAGAGTATATAAGAGGATGATGGTACTCACAGTGTAGAGGTG
AAATTCGGAGATATTGACGGGGACTATCGAAGGCGAAGGCATTCATCTAATATATACTGACGCTGAGGCACTAAAGCATG
GGTATCAAACAGG
>OTU_33
TACGAAGGGGGCTAGCGTTGTTCGGATTTACTGGGCGTAAAGCGCACGTAGGCGGGTCGTTAAGTCAGGGGTGAAATCCC
GGAGCTCAACTCCGGAACTGCCTTTGATACTGGCGACCTTGAGGCTGGAAGAGGTTAGTGGAATTCCCAGTGTAGAGGTG
AAATTCGTAGATATTGGGAAGAACACCAGTGGCGAAGGCGGCTAACTGGTCCAGATCTGACGCTGAGGTGCGAAAGCGTG
GGGAGCAAACAGG
>OTU_34
TACGGAGGATCCAAGCGTTATCCGGATTTATTGGGTTTAAAGGGAGCGTAGGCGGCCCGTTAAGTCAGGGGTGAAAGACG
GTGGCTCAACCATCGCAGTGCCTTTGATACTGACGGGCTTGAATGTAGTTGAGGTGGGCGGAATGTGACAAGTAGCGGTG
AAATGCATAGATATGTCACAGAACACCGATTGCGAAGGCAGCTCACTAAGCTATGATTGACGCTGAGGCTCGAAAGCGTG
GGGATCAAACAGG
>OTU_35
TACAGAGGATGCAAGCGTTATCCGGAATGATTGGGCGTAAAGCATCTGTAGGTGGCTTTTTAAGTCCGCCGTCAAATCCC
AGGGCTCAACCCAGGACAAGCGGTGGAAACTATCAAGCTGGAGTACGGTAGGGGAAAAGGGAATTTGTGGTGGAGTAGTG
AAATGCGTAGAGATCGGAAAGAACACCAACGGTGAAAGCACTATGCTGGGCCGACACTAACACTGAGAGACGAAAGCTAG
GGGAGCAAATGGG
>OTU_36
CCACTTATCTCACTATAATCTTCAATACACAGCTAATACACGTCAAGCGACACATGCTACAACACCACATGCCCGTTCAA
AGAAGTAACCAAACAATCTCCCGGTCCGGAAACTGATACATCCTGTGACCCTACCTTCCGATCGTCTTTAGCAGCCTCCA
CCAATTAGCTTGAAGCCATAGAACACCCC
>OTU_37
AACACATCAAGAACTCTTCCTCCCCATTCCATTTCACAAGCTAAACTGCCAGCACACAAGAGCTTTGCTGCACAATTCCT
GTTAGGCTTATTGCCTCAATCACATACAAGAATTAATCATACTCTTGCCATACCGATTTGGTTTATTTTCAAGCTATTCC
ACTTATACAATTTCCTTCATGATTCATTATTA
>OTU_38
GACGGAGGGTGCTAGCGTTGTTCGGAATTACTGGGCGTAAAGGGCGCGTAGGCGGCCATGTAAGTCGGGTGTGAAAGCCC
GGGGCTCAACCCCGGAACGGCACCCGAGACTGTGTGGCTGGAGACCGGAAGAGGTGAGTGGAATACCCAGTGTAGAGGTG
AAATTCGTAGATATTGGGTGGAACACCGGTGGCGAAAGCGGCTCACTGGTCCGGTTCTGACGCTGAGGCGCGAAAGCGTG
GGGAGCAAACAGG
>OTU_39
CTTCTTGTCCCCACCTTTTTCTTCTAATTCCTCGTACATGCGACCAAACGCTGTATTTTTAGCTTCCGTAACCGCCAGTT
TCACTTCTTTCCTTGCCACCTTGTAGATTTCCATGTTCACTCTCCTTTCTTCCTCGCTTGTGCTCCCTGCCAACTTATCA
AACGCCGCCTTCTTCGCCTCCACTTTTC
>OTU_40
CCCAAGAGCATTTCCATGAAACACCAGTAGAGACTAGCCACATCATAAGTACCCAAGGAACCGATTATCCATTATTGTGC
AGATCCACCCTATTACCAAGTTGTCCTAGTTCTCCAAGTACTTTACAAATTGCCTTGCAATTGATACCTCTCCTTATTAG
AACTCCGTGATCTTTAACTAAAAATTTCACCAC
>OTU_41
TACGTAGGGTGCAAGCGTTAATCGGAATTACTGGGCGTAAAGCGTGCGCAGGCGGTTTGGAAAGAAAGATGTGAAATCCC
AGAGCTTAACTTTGGAACTGCATTTTTAACTGCCAAGCTAGAGTATGTCAGAGGGGGGTAGAATTCCACGTGTAGCAGTG
AAATGCGTAGAGATGTGGAGGAATACCGATGGCGAAGGCAGCCCCCTGGGATAATACTGACGCTCATGCACGAAAGCGTG
GGGAGCAAACAGG
>OTU_42
GAATCCCTTCATCCATTAACATTACCCGAAGTTCCAACAATATGTAAAACTCAGGGCCATACTACATCCCCAAAATGGTG
ATCAAATATTCACATTTTCCTACATTCCGATCAAGCCCCTTCTCGTCACATTCGAACTTTCTAGGTACATAAAACAACCC
AGGTATCATCTCCCTCGAACCATCAAC
>OTU_43
TACGGAGGGTGCAAACGTTGCTCGGAATCATTGGGCGTAAAGCGCGCGTAGGCGGCGAGGCAAGTTGGATGTGAAAGCCC
TGGGCTCAACCTAGGATGTGCATACAAAACTGCCTCGCTTGAATCTCGGAGGGGGTCAGGGAATTCCCGGTGTAGAGGTG
AAATTCGTAGATATCGGGAGGAACACCAGTGGCGAAGGCGCTGACCTGGACGATGATTGACGCTGAGGCGCGAAAGCGTG
GGGAGCAAACAGG
>OTU_44
TACGTAGGGGGCAAGCGTTATCCGGATTTACTGGGTGTAAAGGGAGCGTAGACGGCTGTGCAAGTCTGGAGTGAAAGGCA
TGGGCTCAACCTGTGGACTGCTTTGGAAACTGTGCGGCTTGAGTGTCGGAGAGACAAGTGGAATTCCTAGTGTAGCGGTG
AAATGCGTAGATATTAGGAGGAACACCAGTGGCGAAGGCGGCTTGCTGGACGATGACTGACGTTGAGGCTCGAAAGCGTG
GGGAGCAAACAGG
>OTU_45
GTAACAGTTTAAATCTAGTTTTGAGGGTATGACACCCCGAGGATTGGTATGAAATGAGTGTTTGGAAGTGACGTACATGC
TAGGTGACGGGCGTGTGAGCGTGCACCATGAGGGATTGTGACTCGATCCGTCCCGTGAGATTGTAAAGTCGAATAGCCAT
TGTTATTACTTGTTTTTCCTTGCCTTTGAGCAATTGACTGCCTTTCAT
>OTU_46
TACGTAGGGGGCGAGCGTTGTCCGGAATTATTGGGCGTAAAGGGCGCGTAGGCGGAGAGATGTGTCATGTGTGAAAACCA
CAGGCTCAACCTGTGATTGCACATGAAACTGTCTCCCTTGAGTGCAGGAGAGGAAAGCGGAATTCCCAGTGTAGCGGTGA
AATGCGTAGATATTGGGAGGAACACCAGTGGCGAAGGCGGCTTTCTGGACTGTAACTGACGCTGAGGCGCGAGAGCGTGG
GGAGCAAACAGG
>OTU_47
TTGATTTTATTTGGAAGCATCTAAGTATTATGGCCTGTTATGTGTAGGTGAATCCCGGAAGGTTATGGTGGTTTAGACCA
CTACTTTAAGATTTGTATATCCTATGGTTATGAGAATTTATTCGCGTGTTGTTATACTTCTCTTGTAATGAGTTAAGTAA
AAAGGGGTTCTATGGGATGAAGCGTTCACCCTAATAGTAGTACAGGGATTATGATGAAATTCTTGTATTATCGCATATTA
GCATGTTAGGTGTAGTGAGCGGTATGGA
>OTU_48
CTCACAGTGACGATCAAATTCCTCCCCGTCTTTAAGCCCAGTTAACAAGTTTGCAGATACATTATAGCAAGGCACATAAT
TCTCTCTCTCCTTTCCACAAAGACCAACATCCTTTATCCGATTAGCTCCCAGAGAAATACTTTTTAGCTCTAAATAATCG
TTTCTTGCTTGCTCCTTTAGCTTTCTATAATTTGTATAGATATCAGGCTTCGCGGAGGAAGTCACCGAATCAAATGTACT
AGAAGAAGATGATCCTAACAATGCT
>OTU_49
AACAATCATAATATTTTATTCCAATGTCGGTTTGATGTGAGGTTTTTTTGGTTACGAACTAGACTCATAGACCTTCGATT
TGGTAGTTGTGGGTCCCATAACTCTTTATATATTGGGAGTTACATTTGACCAGATGTTTAGAAAATTTATTAGAGAAATT
TACGTTAACTTTTTCCGACCTTTATTTCGCAACTTGCTTAACTCCAAAACTTAACATGTGACTAGTGTGATATTATATTA
AATCATAACACATTATTGTTAGCAT
>OTU_50
AACGGATGGGTCGAGTGTTATTCGTGATGACTGGGCATAAAGGGTACGTAGGCGGATCTATAAAATCAAATAAAAAACTA
CATTAAGGAAATGTAGAATGTTTGTTTACTGTAGATCTTGAGTTTTAGTTGTGGTCGTTGAGCTATTCAGTAAAGGTTAA
ATTTGTTGATAATCTGAGAACATTCGAAGGCGAAAGCAATTACAAGCTAAATCTGACGCTAAGGTACGAAAGCATGGGGA
TCGAATGGG
>OTU_51
TACAGAGGTCTCAAGCGTTGTTCGGATTCATTGGGCGTAAAGGGTGCGTAGGCGGCGGGGCAAGTCTGATGTGAAATCCC
GGGGCTCAACCCCGGAACTGCATTGGATACTGCTCTGCTAGAGTACTGGAGAGGAGACTGGAATTTACGGTGTAGCAGTG
AAATGCGTAGATATCGTAAGGAAGACCAGTGGCGAAGGCGAGTCTCTGGACAGTTACTGACGCTGAGGCACGAAGGCCAG
GGGAGCAAACGGG
>OTU_52
CACGTAGGGCGCAAGCGTTGTCCGGAATTATTGGGCGTAAAGAGCTCGTAGGCGGTCTGTTACGTCTGCTGTGAAAACCC
AGGGCTTAACCCTGGGCTTGCAGTGGATACGGGCAGACTAGAGGCAGGTAGGGGAGAATGGAATTCCCGGTGTAGCGGTG
AAATGCGCAGATATCGGGAGGAACACCGGTGGCGAAGGCGGTTCTCTGGGCCTGACCTGACGCTGAGGAGCGAAAGCGTG
GGGAGCGAACAGG
>OTU_53
TACGGAGGGAGCGAGCGTTGTTCGGAATTACTGGGCGTAAAGCGCACGTAGGCGGTTTATTAAGTTGGGTGTGAAATCCC
TGGGCTTAACCCAGGAACTGCATTCAAAACTAATAAGCTAGAGAATGGTAGAGGATGGTGGAATTCCTAGTGTAGAGGTG
AAATTCGTAGATATTAGGAGGAACACCGGAGGCGAAAGCGGCCATCTGGGCCATTACTGACGCTAAGGTGCGAGAGCGTG
GGGAGCAAACAGG
>OTU_54
GGAATACGCGCACTACAGGCTGGAAGTTCAGAGAGTTGTATAAACAAGGTTTACGATTTTATTTCACATTTTTGGACTTT
GGAAGCTCGGTTTCAGGCGGATTTTTGGGATTTTTCAAGGAAATCGTTGTGGTGAGTAATTCTAGCTCGGTTATGGCCAG
CAATCATGAATCTATCATTGATTTCATTATTAGATTTATAAATTAGGATGGAATTTGAGGGAAAATTTGTGAAACTTCAT
AAAATGAACTTTTGGG
>OTU_55
TACGAAGGGGGCGAGCGTTGTTCGGATTTACTGGGCGTAAAGGGCGCGCAGGCGGTCTTGAAAGTCAGGCGTGAAAGCCC
CGGGCTTAACCTGGGAATTGCGCTTGATACTCTGAGACTGGAGTACGGGAGAGGAGAGTGGAATTCCCAGTGTAGAGGTG
AAATTCGTAGATATTGGGAAGAACACCAGTGGCGAAGGCGGCTCTCTGGACCGTAACTGACGCTGAGGCGCGAAAGCGTG
GGGAGCAAACAGG
>OTU_56
TACGGAGGGGGCTAGCGTTGTTCGGAATTACTGGGCGTAAAGCGCACGTAGGCGGCTTTGTAAGTTAGAGGTGAAAGCCT
GGGGCTCAACCCCAGAATTGCCTTTGATACTGCAAGGCTTGAATCCGGGAGAGGTGAGTGGAATTCCGAGTGTAGAGGTG
AAATTCGTAGATATTCGGAAGAACACCAGTGGCGAAGGCGGCTCACTGGACCGGCATTGACGCTGAGGTGCGAAAGCGTG
GGGAGCAAACAGG
>OTU_57
TACGGAGGGTGCAAGCGTTATCCGGATTTACTGGGTTTAAAGGGAGCGTAGGTGGGCAGTTAAGTCAGTGGTGAAATCTC
TGGGCTTAACCCAGAAACTGCCATTGATACTATCTGTCTTGAATATTCTGGAGGTAAGCGGAATATGTCATGTAGCGGTG
AAATGCTTAGATATGACATAGAACACCGATTGCGAAGGCAGCTTGCTACAGGATTATTGACACTGAGGCTCGAAAGCGTG
GGGATCAAACAGG
>OTU_58
TACGGAGGATCCAAGCGTTATCCGGATTTATTGGGTTTAAAGGGTGCGTAGGCGGCCTGTTAAGTCAGGGGTGAAAGACG
GTGGCTCAACCATCGCAGTGCCCTTGATACTGATGGGCTTGAATAGACTAGAGGTAGGCGGAATGAGACAAGTAGCGGTG
AAATGCATAGATATGTCTCAGAACACCGATTGCGAAGGCAGCTTACTATGGTCTGATTGACGCTGAGGCACGAAAGCGTG
GGGATCGAACAGG
>OTU_59
CAAAAGAGATAATTGCCTTTAGTTCTAACTTTCCTCTACCTTAGGTTCCATGTGTCACTCTTTTAAGAGGCCACTTAGCA
TAGCATATTTTACCATATACAGATAGTCCCTCTGCTTTCCGGTGACATAACTTTGTGTCACGAAAGTTGGTAGAAACACT
TTTTTTGGCAGAAATTACAATGATTCCTTCTGAAATGTTTCTGACGGCTG
>OTU_60
AAAGGGACGTTAGTACTGTCGAATAGCACTAGTATGTATAGCTAAAAATCCTCTTTCAAAATAATATGCCCATATAAGAA
AAGGCAACACATAGAAACAACAAGTCACAATCAACAATATCCAAATGTCTAGTTAAAACATAATAATTTTCAAAATACGA
ACTTCATATATAATATTTGGTTGGGAGATCATTAGCACCGATATACCACCAT
>OTU_61
TACGAACTGCGCAAACGTTATTCGGAATCACTGGGCTTACAGGGTGCGTAGGCGGCTTTTCAGGTCCGGTGTGAAATCCC
ACAGCTCAACTGTGGAATGGCATTGGAAACCGAAAGGCTTGAGTGAGCTAGAGGTGCACGGAACTTCCGGTGGAGCGGTG
AAATGTGTTGAGATCGGAAGGAACACCAGAGGCGAAGGCGGTGCACTGGGGCTTGTCTGACGCTGAGGCACGAAAGCCAG
GGGAGCGAACGGG
>OTU_62
CACTGCCGCCGGAAATTGCCTCACGGCGGAGGCCGACAACCAAACCTCCCCAGATTTACACCACTAAACCGTCACAACCT
CCTCTTTCCCACCCTGTAATTATTTCCCGTCAAACATGCCCCCTTCGTCTCGAATATTCCAAAACAGTGTCGTCGGAACC
ACCGTCTCCGGCGACCTTGTTCCAAACCCTTCCAGCTTTACACCATAGAACC
>OTU_63
CATACCCATCTATAATAACCGTGCTGAGTAGATAAATCTGACCCAATTTAGAACACACATCCTTATTAGACCTACTATTA
GCCTCCAAATCAATTCCAATCCTTCCGAAGTAGGTAGATAGCCTCCGAAAAGCCCACAATAACATATATATAGTACATAC
CATCAGTTGCCAACATCTTAACATACCTTCATCGTTCGCAACCATGAATTAGTCTGCCTCGAGAACCCTCTTAGTCTTTA
AATCCCTAGAAT
>OTU_64
CGGTCTCCTACAAACATTATCCTTCACACTATTACAAGTCGCCTTCGCCATCAAAGTACCATAGCTATTCTCCGAACATT
TACAAATCACCTCTACCATTGAAGCATGATTATTACAAAGCTCCAAAACCAACAAAATATTACAAATCACCACTACCTTT
GAAGCATGATTACTACAACGCACCAAAACCAACAAAAT
>OTU_65
GAAGAATATTATAATTTACAAAACAGAAAAACTATACGCAATTTGCGAGACTAGCAAAATATGCGTAATTTTTGGGATAT
GAATTTTTGTTTATGCCTCGTTATCAAACTTGTGTAATGACAGAATCATACAAACTGAAAGAAGAGCTTAGCCTTAACAT
ATCTGGAGCAGAAAACTTCGTATAATACTCC
>OTU_66
CCAAAAACCAAAGAGCATTGCCACGAAATACCTATAGAAACCCACAGCATCATAAGAACCCAAAGAACTGATCATATCCA
TTACCATGCCAATCCAACCTACTACCAAGTTGTCCTAGTTCTCCCAGCCCTTTCCAAATCGCCTTTCAATTGATACTTCC
CTTATTAGAATTCCACGATTCTTAACCAAAAATTTCACCAC
>OTU_67
TAGGTGTATCAAGACGAGATCCTTGTACATTATTAATATACTTGATTCTTCCTTGATGAATTGATTTGTAGAATAGTAGT
GATAGAGAGTTGTGCCTACCGGGCTTGTTTGATAGTTCTCTTATGTGTTTCTCTTTACATATTCAGTCATTTTCATTCTG
TGCTTCTTGAGCTTTAGCTTGTGGGGTGTGTGCCTAGTGGC
>OTU_68
TAATAAATCGAAGTAAGTGTTATGGTATAATATAACCTACTAAGATGCAGGAATGCCATAAAATAATCGAGGATATGAAA
TAAAATATAGCAATAACCGTATGTTCGACAAAGTACCAAGCAAAGAACTTCAGTAGACCTATAGATGCCCAGAGGGATAG
TTTGTCATAGTTATGATATGTTCACAAAGTGAGGCTTAGAATG
>OTU_69
CACGTGTACCCAAGTCAGTGACCGTGGTACGCAGTCCAACCACCTCCTGCTCCAAAGCTGTGGACTGGGTAACTTGAGTA
GCTCCAGATGGTGCTGCAGTCCTAGATAGCGCTGCAGCTACTGCAATTTGCTCATGGGCCTGTGGCTCGGCCCTCACATC
CTCCTGCTCAGCCTCATCTTCCTCAGAGTT
>OTU_70
TGATAAATTGAAGTAAGAGTGATGATATAGTAACCTACCTAGATGTAGTAAAGCCATAAGGATATATAACCAAAGCTATG
AAACAAGATATAACAATATTCGTAAGTTCAACAAAGTACCAAGCGAAGAACATCGAGTATACCTATAGACACCCAGAGGG
AAAGCTTGTCATAATTCTATATATGTTCACAAAGTGAAGCCTAGAG
>OTU_71
GCCTAACATATAGATTTGAAGAAAACTCAATGCTATTTCATTAATATGGTCAATAGACCAAATCTCTACTAAAACGACAA
TATTATAAAGAGTCGCTAGTGGCATTTGCTTTATTACAAACGAATATAGAAAATAAGTAAAATATCATTCCTAACTACTC
GGTGCCAGAGGGACCTTCTCCAAGCTTGGCCTTCTTAACCCCATCA
>OTU_72
TACGTAGGTGGCAAGCGTTGTCCGGAATTATTGGGCGTAAAGCGCGCGCAGGTGGGATAATAAGTCTGATGTTAAAGTTC
GGGGCTCAACCCCGTGAAGCATTTGGATACTGTTATTCTTGAGTGCAGGAGAGGAAAGTGGAATTCCTAGTGTAGCGGTG
AAATGCGTAGATATTAGGAGGAACACCAGTGGCGAAGGCGACTTTCTGGACTGTGTCTGACACTGAGGCGCGAAAGCCAG
GGTAGTGAACGGG
>OTU_73
TACGTAGGGGGCAAGCGTTGTCCGGAATTATTGGGCGTAAAGCGCGCGCAGGCGGCTTCGTAAGCCCAGTGTTTAAGCTC
GGAGCTCAACTCCGATACGCACTGGGAACTGCGAGGCTTGAGTGCAGAAGAGGAAAGTGGAATTCCACGTGTAGCGGTGA
AATGCGTAGAGATGTGGAGGAACACCAGTGGCGAAGGCGACTTTCTGGGCTGTAACTGACGCTGAGGCGCGAAAGCTTGG
GGAGCAAACAGG
>OTU_74
TCCTGGCATAGCCAGCGTCAAGGTCTTGACGTCACAATCAAGAATAGCATAATGGGGTGACAACCAGTGCATACCCAAAA
TAATATCAAAGTCTACCATACTGAGCAATAATAAGTCGGCTCTGGTCTTAAAACCACTAAGAACAACCAAACACGGCCGA
TACACACGATCAACAACAATAGAATCTCCCACAGGTGTAGACATATAAATAGGATAACTCAAAGAACC
>OTU_75
CCTACTCAATCTTCTATTGTTCATACTTGACCTACTAACAACCCAACCATCACGAGACATATCCCACCATGTCCTTTATC
ATGATCCACCACCAATAATGCTTCCCCAAATCGCGATCCATCTCGGTAGCACCCGGACGAATAGAATGTCGTCAACTCTA
AGCCTCCTCAAAGATCATCTCCCTCGAGCCATCAAC
>OTU_76
TACAGAGGTCTCAAGCGTTGTTCGGATTCATTGGGCGTAAAGGGTGCGTAGGTGGCGATGTAAGTCTAACGTGAAATCTC
GGGGCTCAACCCCGAAATTGCGTCGGATACTGCGTTGCTAGAGGATTGTAGAGGAGAGTGGAATTCACGGTGTAGCAGTG
AAATGCGTAGATATCGTGAGGAAGACCAGTTGCGAAGGCGACTCTCTGGGCAACTCCTGACACTGAGGCACGAAGGCTAG
GGGAGCAAACGGG
>OTU_77
TACGAAGGGAGCGAGCGTTGTTCGGAATCACTGGGCTTAAAGCGTGCGTAGGCGGATAAGAAAGTCAGGAGTGAAATCCC
GGGGCTTAACCCCGGAACTGCTTCTGAAACTTCTTATCTAGAATTCGGTAGAGGTCGATGGAATATCCAGTGTAGAGGTG
AAATTCGCAGATATTGGATAGAACACCAGTGGCGAAGGCGATCGACTGGGCCGATATTGACGCTGAGGTACGAAAGCGTG
GGTAGCAAACAGG
>OTU_78
TACGTAGGGGGCAAGCGTTGTCCGGAATTATTGGGCGTAAAGCGCGCGCAGGCGGCTTTTTAAGTCTGGTGTCTAAGGCA
CGGGCTCAACCCGTGTTCGCATCGGAAACTGAAAGGCTTGAGTGCAGGAGAGGAAAGTGGAATTCCACGTGTAGCGGTGA
AATGCGTAGAGATGTGGAGGAACACCAGTGGCGAAGGCGACTTTCTGGACTGTAACTGACGCTGAGGCGCGAAAGCGTGG
GGAGCAAACAGG
>OTU_79
TACGAGTAAGACTAGTGTTATTCATCTTTATTAGGTTTAAAGGGTACCTAGACGGTATAGATACCAAATTATATGGTACT
TATATACTAGAGTTATGAGGAAGAGGAAAATGTAGAGCCATTAGTGTAATTAAGAGATAAAATGTTTTTAAACTGATGGA
ACTGGTGAGTGAAAACAAACCTCTATTAATAACTGACGTTGAGGGACGAAGGCCTGGGTCGCGAATAGG
>OTU_80
CATGAAATTTACTTCACTCCAAACAGAAGAATTGAAAAGATTCTTCACGCCTATAACTCGGAGCTACACCTCTAATCACA
TTGGAAACCATACACTTAATAGTTCACCTATCATCCAACAGATCTTCATCGACACTTTCAAGTCATATAGAAACGTCTCG
CAGTACTAACATACACATCACATAGCTACCCAGCCGTTATTTCCACTAATATGGGCACTATTAGACATATAAGCTCAAAA
AACTTACTCACACA
>OTU_81
CCTAAGAGCATTGCCCCGAAACACTAGTAGGAACTAGCCACTTCATAAGCACCCAAGGAACCGATTATCCATTATTGTGC
TGATCCACCCTACTACCAAGTTGTCCTAGTTCTCCAAGTCCTTCCCAAATTGCCTTTCAATTGATACTTCTCCTCCTTAG
AACTCCACGATCCTTAACCAAAAATTTCACCAC
>OTU_82
GAAAAGAGCGTAAAGCTAGGAATTCACCCCCATAATCAGTATACAGAGTAATATATTTAGTAGAGAAGTATTTTTCGATA
ATGGACTTAAAAGTGGGAAAGGTTTGTAAGACATAAGACTTACGGCGTAAAGGGAAAATTCAAACGTACATAGAAAAATG
ATCAACAAAAATGACATAATATTTAAATCCTTC
>OTU_83
TGAAAATGAGAGTGTTTCCCAACAGTACTTTCAAGATATGGCGAATGTTAATCGTATTGTTTGCAATTGGTATGTTTGAA
GATTGAAACGACGAAGGCATTTTGTTCTGCTATCTAAACACTTTATCTTTCGTTACCCCTTTTGATCCTTATTTATTTTC
TTTCACACCCCTCATTCGGAATAAGTAGCAAAG
>OTU_84
AGGAATTTAACAGTACAAGTATATATACATCCCAGCAGGGGAAAATTAGCTATAACCAAACTCAACTCAACTCCTACTCA
TCTCATTTATCGTCATTTCTCAATTATAAGTAAATTTCACGTAAATAAACAAATTCTTCACTCATTATCAAGAATTCACC
CTCAAAAGTATTCGTAGAATCATTTAAGAACACAACAACTATCAATTCAGGACTCACGGTCGTACTCGATACCA
>OTU_85
TACGAAGGGTCCTAGCGTTGTTCGGAATGACTGGGCGTAAAGGGCGCGTAGGCGGTCTGCTAAGTCAGGTGTGAAAGCCC
GAGGCTTAACCTCGGAATAGCATTTGATACTGGTAGGCTTGAGATTAAGAGAGGTGAGTGGAATTCCTAGTGTAGAGGTG
AAATTCGTAGATATTAGGAAGAACACCAGTGGCGAAGGCGGCTCACTGGCTTAATACTGACGCTAAGGCGCGAAAGCGTG
GGGAGCAAACAGG
>OTU_86
TACGGAGGGTGCAAGCATTAATCGGATTGATTGGGCGTAAAGGGCGCGTAGGCGGGGAGGCAAGTCAGATGTGAAATCCC
GGGGCTCAACCCCGGAACAGCATTTGAAACTGCCTTTCTTGAGGGTAGGCGGAGAAAACGGAATTCCACAAGTAGCGGTG
AAATGCGTAGATATGTGGAAGAACACCAGTGGCGAAAGCGGTTTTCTAGCTTATACCTGACGCTGAGGCGCGAAAGCAAG
GGGAGCAAACAGG
>OTU_87
GTACTGGATTGTACCATCATATGCATTGCATCGCATCCTTGCATTTGCATCTTCTTTATATAGATATATATTGTTTAGCT
GTTCAGTTTTAGATATTGTTTTACTATGTTCTTTAGCGTACTTTGTGTATTTACTGTGTTTTCTTACTTTCGGAGCATTA
TTTACTGTTGTTACTCACTGGGTCGGAGTACTCACATTACTCCCTGCACCTTGTGTGCAGATCCAGGGCATTCTCAGGCG
G
>OTU_88
TACGGAGGGTGCAAGCATTAATCGGATTTATTGGGCGTAAAGGGCGCGTAGGCGGTAAGGAAAGTCGGATGTGAAATCCC
GGGGCTCAACCTCGGACCCGCATTCGAAACTTCCTTTCTAGAGGGTAGACGGAGAAAATGGAATTCCAAGTGTAGCGGTG
AAATGCGTAGATATTTGGAAGAACATCAGTGGCGAAGGCGATTTTCTAGTTTATACCTGACGCTGAGGCGCGAAAGCAAG
GGGATCAAACAGG
>OTU_89
CCCTACTACGAAATCTACGGTGATGCGCTCCCACTTCCACTCCGAAATGGGCATCTGTTAAAGTGGGCTACCTGGCCTCC
TATGCTCATAATTTACCTGCTGGCAATTTAAACATCTTGCTACATACTCCATAATGTCCTTCTTCATCCTACGCTACTAG
TAATGCTGCCTCAAGTCACGATACATCTTGATGCCCGGATGAATGGAGTACCTCGAACTGTGGGCCTCCTCTAGAATCCT
CTATCTCAAGCCATCAAT
>OTU_90
ACACCCACACAAGTCTAACAACATCATACAAACTTCCTCGCACTATACAATACAAATATAAAATAAAAACCACGACTTGG
ATGCCCAAACGCATATATTAACTCATGAACTCAAAAACTCCTAAAAATACTTCCGCACGACCGATTTCTATCAAATCAAC
TCGCAATGAAGCCAAATTTGATGTGTAAGTATTAAATGATATTACAGAACTATTCCAACTTCCAGAACTCAAATCCGAAC
CCAAT
>OTU_91
TACGTAGGGGGCGAGCGTTATCCGGATTTACTGGGCGTAAAGAGCGCGTAGGCGGTTCAGTAGGTTGGACGTGAAAGGCG
CGGGCTTAACTCGCGTTTGCGTTCAAAACCATTGGACTGTGAGGGCAGTAGAGGAAGGTGGAATTCCGGGTGTAGTGGTG
AAATGCATAGAGATCCGGAGGAACACCGGTGGCGAAGGCGGCCTTCTGGGCTGACCCTGACGCTGAGGCGCGAAAGCGTG
GGGAGCGAACTGA
>OTU_92
AACGGAGAGAGCTAGTGTTACTCAAATTAACTGGGCGTAAAGGGCGCGTAGGTGACTTGTTAAGTTAACAGTAAAAGGCT
GATTCTTTTTGAATCTTAATGCTGTTATTACTATTTAGATAGAGTTTTGGAGAGGGCAGCAGTACGTTTAGAGGAGGGGT
AACATCCTAAGATACTAAATGGACTACCGATGGCGAAGGCAGCTACCTGGACATAACTGACACTGAGGCGCGAAAGCATG
GGGAGCAAACAGA
>OTU_93
TACAGAGGTCTCAAGCGTTGTTCGGAATCACTGGGCGTAAAGCGTGCGTAGGCTGTTTCGTAAGTCGTGTGTGAAAGGCG
CGGGCTCAACCCGCGGACGGCACATGATACTGCGAGACTAGAGTAATGGAGGGGGAACCGGAATTCTCGGTGTAGCAGTG
AAATGCGTAGATATCGAGAGGAACACTCGTGGCGAAGGCGGGTTCCTGGACATTAACTGACGCTGAGGCACGAAGGCCAG
GGGAGCGAAAGGG
>OTU_94
TACGTAGGGGGCTAGCGTTGTCCGGAATCATTGGGCGTAAAGCGCGCGTAGGCGGCCCGGTAAGTCCGCTCTGAAAGTCC
AGGGCTCAACCCTGGAATGCGGGTGGATACTGCCGGGCTAGAGTCCGGAAGAGGCGAGTGGAATTCCTGGTGTAGCGGTG
GAATGCGCAGATATCAGGAGGAACACCAATAGCGAAGGCAGCTCGCTGGGACGGTACTGACGCTAAGGCGCGAAAGCGTG
GGGAGCAAACAGG
>OTU_95
AGTAAAATAAAGATTTAAAAGCATGAGAAAGCTCAATGTCAGAAAACAATTAAAGCATGAGAAAAAGTTCAAAAGGAAAA
GCAAAGCGAATGGCCCTGCTTTTGTTTTGGAAGTTGTATGCAAACAACAAACCCATTGTAGTAAAATCTTCTCCACTACA
ACTATATAGTATATGGTTGTTAGGTTCATATATATTCGATCGTGAAGTCACTAAGCTAATGTCC
>OTU_96
TAACCAACATTTCAAATTAAGACCGTGGACCCAGATCACTGTCCACTAAGATTCTCAAATCACTCCATGCTTCTCCTCAA
GTAGGCAGCTATCTTACCACAGAACTCATATGCTACGCTGCCGAGTTGTTGCCTCAAATGAATATCATTCTCTGTAGCAC
TTATACCAGCCGATCATCACAACTTCAAACCTTTCCGAAGATCATCTTTCTCGAGCCACCTGC
>OTU_97
GGCTTATAAGCCGTTAAATTCCCTCTTAAGCACCCCAAAAGTACCACAACTAAGATACCCACTCTAAATAGACCTTCCGT
GAATCTAAAGCCGCTTCTTTCCCCTTTTTTAATACTGAAATGTAGAATCTATAAGGATATAGAAATACTGCGAGTCTCGA
CACCATCCAATGTAAATCTCGACTTCTAGCATTATACAAATCCTGGAAAAATCTCAATTCCTACACATATCTTGAACCC
>OTU_98
TTCAAATGTACTCAATCGTGAAAATGACTCAAACAAGAGAACCGTCCTGCAAGCTCGACGGGTACCACCCTAACGCAATG
CTAAGAACCCATCACAAATCGTAGAACCATAACACACGAATCTAACACCAAGGATCATATCTCAATATAACTCTGCCGCA
AATGCACGACCCCATCCAAACACCGATCCATATGAAATACCTCAGCCACCATGCTCAAA
>OTU_99
TACGTAGGGGCCTAGCGTTGTCCGGATTTATTGGGCGTAAAGAGCTCGTAGGCGGCATGGTTAGTCAGGTGTAAAATCTC
CACGCTCAACGTGGAGGGGTCATCTGATACTGCCAAGCTTGAGTCCGGTAGGGGAGTGTGGAATTCCCGGTGTAGCGGTG
AAATGCGCAGATATCGGGAGGAACACCCGTAGCGAAGGCGGCACTCTGGGCCGTGACTGACGCTGAGGAGCGAAAGCGTG
GGGAGCAAACAGG
>OTU_100
TACGTAGGGGGCAAGCGTTATCCGGATTTACTGGGTGTAAAGGGGGCGCAGACGGCAATGCAAGCCAGGAGTGAAAGCCC
GGGGCCCAACCCCGGGACTGCTCTTGGAACTGCATGGCTGGAGTACAGGAGGGGCAGGCGGAATTCCTAGTGTAGCGGTG
AAATGCGTAGATATTAGGAGGAACACCGGTGGCGAAGGCGACCTGCTGGACTGTGACTGACGTTGAGGCCCGAAGGCGTG
GGGAGCAAACAGG
>OTU_101
TACAGAGGGTGCGAGCGTTAATCGGAATTACTTGGGCGTAAAGGGCGCGTAGGCGGTTATATTAGTGTGATGTGAAAGCC
CTGGGCTTAACCTAGGAAGTGCATCCCAAACGGTATAACTGGAGTATATGAGAGGGTGGCGGAATTTCCGGTGTAGCGGT
GAAATGCGTAGAGATCGGAAGGAACGTCGATGGCGAAGGCAGCCACCTGGCATAATACTGACGCTGAGGCGCGAAAGCGT
GGGTAGCGAACAGG
>OTU_102
GAGCCTAAAAATATCTCCAGCAGAGTCGCCATGCTATCGCGCCCCTTTTTCTCGCGAAATTGGGTTTCGACACGTGACAA
CTCTTTTAAGGAAGGGTATTAATAGAGAGAGTCGCCACCTAACGAGTTTGAGGTGAGTTAGGGCACCTATTTGCAAATGA
CTCACGTTTGCATCACCAGAGATTGGGTAAAGGCTCAAATTACTTTGAGGAAAAGGT
>OTU_103
GACGGGGGGGGCAAGTGTTCTTCGGAATGACTGGGCGTAAAGCGCGCGTAGGTGGTTTGGTAAGATGGATGTGAAATCCC
CGGGCTCAACCTGGGAACTGCATCCATAACTGCCTGACTAGAGTACGGTAGAGGGTGGTGGAATTTCCTGTGTAGCGGTG
AAATGCGTAGATATAGGAAGGAACACCAGTGGCGAAGGCGACCACCTGGACTGATACTGACACTGAGGTGCGAAAGCGTG
GGGAGCAAACAGG
>OTU_104
TACGGAGGGGGCTAGCGTTGTTCGGAATTACTGGGCGTAAAGCGCACGTAGGCGGCTTTGTAAGTTAGAGGTGAAAGCCC
GGGGCTCAACTCCGGAACTGCCTTTAAGACTGCATCGCTAGAATCATGGAGAGGTCAGTGGAATTCCGAGTGTAGAGGTG
AAATTCGTAGATATTCGGAAGAACACCAGTGGCGAAGGCGACTGACTGGACATGTATTGACGCTGAGGTGCGAAAGCGTG
GGGAGCAAACAGG
>OTU_105
AACGTAGGGGTCGAGCGTTGTCCGGAGTTACTGGGCGTAAAGCGCATGCAGGCGGCTCATTACGCATGGCGTGAAAGCCC
CCGGCTCAACCGGGGAGGGTCGTCGTGAACGGGTGAGCTTGAGGGTATCAGGGGCTGGTGGAATTCCCGGTGTAGTGGTG
AAATGCGTAGAGATCGGGAGGAACACCTGTGGCGAAGGCGGCCAGCTGGGATACACCTGACGCTGAGATGCGAAGGCGTG
GGGAGCGAACGGG
>OTU_106
TACGTAGGGTGCGAGCGTTGTCCGGAATTATTGGGCGTAAAGGGCTCGTAGGCGGTTCGTCACGTCGGAAGTGAAAACTC
GGGGCTTAACCCCGAGCCTGCTTCCGATACGGGCGAACTAGAGGTATGCAGGGGAGAATGGAACGTCTGGTGGAGCGGTG
GAATGCGCAGATATCAGACAGAACACCAGTGGCGAAGGCGGTTCTCTGGGCATTACCTGACGCTGAGGAGCGAAAGCGTG
GGGAGCAAACAGG
>OTU_107
GACGAACCGTGCAAACGTTATTCGGAATCATTGGGCTTAAAGAGCGCGTAGGCGGCGTCGTAAGTTGGAGGTGAAATCCC
ATCGGCTCAACCGTGGAACTGCCCCCAATACTGCGACGCTTGAGGGAGGTAGGGGCACGCGGAACTTCCAGTGGAGCGGT
GAAATGTGTTGAGATTGGAAGGAACGCCAGTGGCGAAAGCGGCGTGCTGGATCTCTTCTGACGCTGAGGCGCGAAAGCTA
GGGTAGCGAACGGG
>OTU_108
GACGAAGGGGGCAAGCGTTGTTCGGAATTACTGGGCGTAAAGGGCGCGTAGGCGGCCATGTAAGTCAGGTGTGAAAGCCC
TGGGCTCAACCTGGGAATGGCACTTGATACTGCGAGGCTAGAGAGCGGGAGAGGATGGTGGAATTCCCAGTGTAGAGGTG
AAATTCGTAGATATTGGGAAGAACACCGGTGGCGAAGGCGGCCATCTGGACCGTATCTGACGCTGAGGCGCGAAAGCGTG
GGGAGCAAACAGG
>OTU_109
TACGAAGGGTGCAAGCGTTATCCGGATTCATTGGGTTTAAAGGGTGCGTAGGCGGAGCGGTAAGTCAGTGGTGAAATCCT
GCAGCTTAACTGTAGAATTGCCATTGATACTGTCGTTCTTGAGTAGGCTCGACGTGGGCGGAATGTGCCGTGTAGCGGTG
AAATGCTTAGATATGGCACAGAACACCGATAGTGAAGACAGCTCACGAGGGCCAAACTGACGCTGAGGCACGAAAGCGTG
GGGATCGAACAGG
>OTU_110
TACGGAGGGGGCTAGCGTTGTTCGGAATTACTGGGCGTAAAGCGCACGTAGGCGGCTTTGTAAGTTAGAGGTGAAAGCCC
AGGGCTCAACCCTGGAACTGCCTTTAAGACTGCATCGCTTGAACACGGGAGAGGTGAGTGGAATTCCGAGTGTAGAGGTG
AAATTCGTAGATATTCGGAAGAACACCAGTGGCGAAGGCGACTCACTGGACCGTTGTTGACGCTGAGGTGCGAAAGCGTG
GGGAGCAAACAGG
>OTU_111
TACGAGGGGTGCAAGCGTTATTCGGATTCATTGGGCGTAAAGGGTGCGTAGACGGCTTATTAAGTCAACTGTTAAATTCT
CCGGCCTAACCGGAGGCTTGCGGTAGAAACTGATAGGATAGAGGGTGGAAGAGAGAAGTGGAATTCTCGGAGTAGCGGTA
AAATGCGTAGATCTCGAGAGGAACACCGATGGCGAAGGCAGCTTCTTGGTCCATACCTGACGTTGAGGCACGAAAGCGTG
GGGAGCAAACAGG
>OTU_112
TACGAGGGGGGCAAGCGTTATTCGGTCAAACTGGGCGTAAAGCGTCTTTAGGTGGTTCGGCGTGTGTTTGCGACGAAAGT
CCGGTACGTAATACCGGAGTGTTCGCAAAGACTGCTTTTCTTGAGTTTCGGAGGGGTGGGCTTTATTCCTTCAAGAGAGT
TAAAATGCTTTGACTGGAGGAAGAGAGCCACGGGTGAAGGCAGCCCACTAGCTGAGACTGACACTCAAAGACTAAAGCAT
GGGGAGCGATCGGG
>OTU_113
TACGGAGGGTGCAAGCGTTATCCGGATTCACTGGGTTTAAAGGGTGCGTAGGCGGGTTGGTAAGTCCGTGGTGAAATCTC
CGAGCTTAACTCGGAAACTGCCGTGGATACTATCAATCTTGAATGTCGTGGAGGTAAGCGGAATATGTCATGTAGCGGTG
AAATGCTTAGAGATGACATAGAACACCAATTGCGTAGGCAGCTTACTACACGAATATTGACGCTGAGGCACGAAAGCGTG
GGGAGCAAACAGG
>OTU_114
TACGTAGGTCACAAGCGTTATCCGGAATTATTGGGCGTAAAGAGATGCGTAGGCGTTTTGGTAAGTTTTCGGTTAAATTC
TTTAGCTTAACTAAAGACCTGCCGAAAAAACTATCAGAATAGAGGACAGGAGAGGGGAACGGAATTTCTGGTGGAGCGGT
AAAATGCGTTGATATCAGAAAGAACACCAATGGCGAAGGCAGTTCCCTGGCCTGTATCTGACGCTAAGGCTCGAAAGCGT
AGGGAGCAAAACGG
>OTU_115
TACGGAGGATCCAAGCGTTATCCGGAATCATTGGGTTTAAAGGGTCCGTAGGCGGCCCTGTAAGTCAGTGGTGAAATCTC
ACGGCTCAACCGTGAAATTGCCATTGATACTGCAGGGCTTGAATTATCAGGAAGTAACTAGAATATGTAGTGTAGCGGTG
AAATGCTTAGAGATTACATGGAATACCAATTGCGAAGGCAGGTTACTACTGGTGGATTGACGCTGATGGACGAAAGCGTG
GGTAGCGAACAGG
>OTU_116
TACGAAGGGGGCTAGCGTTGTTCGGAATCACTGGGCGTAAAGCGCATGCAGGCGGATTGATAAGTCAGGGGTGAAAGCCC
GAGGCTCAACCTCGGAACTGCCTTTGATACTGTCAGTCTTGAGTCCGGGAGAGGTGAGTGGAACTCCGAGTGTAGAGGTG
AAATTCGTAGATATTCGGAAGAACACCAGTGGCGAAGGCGGCTCACTGGCCCGGTACTGACGCTGAGATGCGAAAGCGTG
GGGAGCAAACAGG
>OTU_117
TACAGAGACTGCAAGCGTTGTTCGGATTCACTGGGCGTAAAGGGTGCGCAGGCGGCCGGGTGTGTCGGGTGTGAAAGCTC
GAGGCTTAACCTCGAAATTGCGCCCGAAACTATTCGGCTAGAGTACTGGAGAGGGAAGCGGAATTCACGGTGTAGCAGTG
AAATGCGTAGATATCGTGAGGAACACCAATGGCGAAGGCAGCTTCCTGGACAGTTACTGACGCTCAGGCACGAAAGCGTG
GGGAGCAAAAGGG
>OTU_118
GACGAACCGTGCGAACGTTATTCGGAATCACTGGGCTTAAAGCGCGTGTAGGCGGCCCGGCACGTCGGACGCTGAAATCC
CCCGGCTCAACCGGGGAACGGGCGCCGATACGACCGGGCTGGAGGGGGGTAGGGGGCGCCGGAACTTCCGGTGGAGCGGT
GAAATGCGTTGAGATCGGAAGGAACGCCCGTGGCGAAAGCGGGCGCCTGGACCCCACCTGACGCTGAGACGCGAAAGCCA
GGGGAGCGAACGGG
>OTU_119
TACGTAGGTGGCAAGCGTTGTCCGGATTTATTGGGCGTAAAGCGCGCGCAGGCGGCTATGTAAGTCTGGTGTTAAAGCCC
GGAGCTCAACTCCGGTTCGCATCGGAAACTGTGTAGCTTGAGTGCAGAAGAGGAAAGCGGTATTCCACGTGTAGCGGTGA
AATGCGTAGAGATGTGGAGGAACACCAGTGGCGAAGGCGGCTTTCTGGTCTGTAACTGACGCTGAGGCGCGAAAGCGTGG
GGAGCAAACAGG
>OTU_120
GACGGGGGGGGGGGGCAAGTGTTCTTTGGAATGACTGGGCATAAAGGGCACGTAGGCGGTGAATCGGGTTGAAAGGGAAA
GCCGCCAAAAACTGGCGGGATGCTCTCGAATCCAATTAACTTGAGTGAGACAGAGAAGAGTGGAATTTCATATGTAGGGG
TGAAATCCGGAGATCTACGAAGGAACGCCAAAAGCGAAGGCATCTCTCTAGGTCCCTACCGACGCTTAGGTGCGAAAGCA
TGGGGAGCGAACAGG
>OTU_121
TACAGAGGGTGCGAGCGTTAATCGGAATTACTGGGCGTAAAGCGTGCGTAGACGGTCATGTAAGTCGGGTGTGAAAGCCC
CGGGCTCAACCTGGGAATTGCATTCGAGACTGCATGGCTAGGATGCGGAAGAGGGAAGCGGAATTTCCGGTGTAGCGGTG
AAATGCGTAGATATCGGAAGGAACACCAGTGGCGAAAGCGGCTTCCTGGTCCAGCATCGACGTTCAGGCACGAAAGCGTG
GGGAGCAAACAGG
>OTU_122
TACGTAGGGGGCAAGCGTTGTCCGGATTTATTGGGCGTAAAGAGCGTGTAGGCGGCCTGACAGGTCTGCTGTGAAAACTC
GAGGCTCAACCTCGAGATGTCGGCGGAAACCGTCTGGCTAGAGTCCGGAAGAGGAGAGTGGAATTCCTGGTGTAGCGGTG
AAATGCGCAGATATCAGGAAGAACACCTATGGCGAAGGCAGCTCTCTGGGACGGTACTGACGCTGAGACGCGAAAGCGTG
GGGAGCGAACAGG
>OTU_123
TACAGAGGTCCCAAGCGTTGTTCGGATTCATTGGGCGTAAAGGGTGCGTAGGCGGCGAGGCAAGTCTGGTGTGAAATCCC
GGGGCTCAACCCCGGAACTGCACTGGATACTGCCTTGCTAGAGTACTGGAGAGGGAACTGGAATTTACGGTGTAGCAGTG
AAATGCGTAGAGATCGTAAGGAAGACCAGTGGCGAAGGCGAGTTCCTGGACAGTTACTGACGCTGAGGCACGAAGGCCAG
GGGAGCAAACGGG
>OTU_124
GACGAAGGGGGCTAGCGTTGTTCGGAATTACTGGGCGTAAAGCGCGTGTAGGCGGTTGCCAAAGTCGGGTGTGAAAGCCT
TGAGCTCAACTCAAGAATAGCACTCGATACTTGGTGGCTAGAGGACCGGAGAGGATAGTGGAATTCCCAGTGTAGTGGTG
AAATACGTAGAGATTGGGAAGAACACCAGTGGCGAAGGCGGCTATCTGGACGGTTACTGACGCTAAGACGCGAAAGCGTG
GGGAGCAAACAGG
>OTU_125
TACGAAGGGGGCTAGCGTTGCTCGGAATTACTGGGCGTAAAGGGAGCGTAGGCGGGTTATCAAGTTGGGGGTGAAAGCCC
GGGGCTCAACCTCGGAATTGCCTTCAAAACTGATAACCTGGAGTATGGAAGAGGTAAGTGGAACTCCGAGTGTAGAGGTG
AAATTCGTAGATATTCGGAAGAACACCAGTGGCGAAGGCGACTTACTGGTCCATTACTGACGCTGAGGCTCGAAAGCGTG
GGGAGCAAACAGG
>OTU_126
CACGTAGGGGGCAAGCGTTGTCCGGATTTATTGGGCGTAAAGAGCTCGTAGGCGGTTTCGTAAGTCGGGTGTGAAAACTT
CAGGCTCAACCTGGAGACGCCACCCGATACTGCGATGACTAGAGTCCGGTAGGGGAGTGTGGAATTCCTGGTGTAGCGGT
GAAATGCGCAGATATCAGGAGGAACACCAACGGCGAAGGCAGCACTCTGGGCCGGAACTGACGCTGAGGAGCGAAAGCGT
GGGTAGCGAACAGG
>OTU_127
GACGGGGGGGGCAAGTGTTCTTCGGAATGACTGGGCGTAAAGGGCACGTAGGCGGTGAATCGGGTTGAAAGTGAAAGCCG
CCAAAAACTGGCGGAATGCTCTCGAAACCAATTCACTTGAGTGAGACAGAGGAGAGTGGAATTTCGTGTGTAGGGGTGAA
ATCCGGAGATCTACGAAGGCACGCAAAAAATGAATGTAGCTCTCTGGGTACCTATCGGCGCTGAGGTGCGAAAGCATGGG
GAGCGAATAGG
>OTU_128
TACGTAGGGTGCAAGCATTAATCGGAATTATTGGGCGTAAAGGGCGCGTAGGCGGATAGTCAAGTCGTGTGTGAAATTTC
GGGGCTCAACCTCGAAGCGGCACAGGAAACTCACTATCTTGAGGGTAGACGGAGAGAACGGAATTCCACAAGTAGCGGTG
AAATGCGTAGATATGTGGAAGAACACCGGTGGCGAAGGCGGTTCTCTAGTTTATTCCTGACGCTGAGGCGCGAAAGCAAG
GGGAGCAAACAGG
>OTU_129
GACGAGGGGGCAGTGCTCTGCGGAATTACTGGGCGTAAAGGGCACGTAGGCGCTGAAACGGTTTGAAAGTGAAAGCCGCC
AAAAACTGGCGGAATGCTCTCGAAACCAATTCACTTTAGTGAGACAGAGGAGAGTGGAATTTCGTGTGTAGGGGTGAAAT
CCGGAGATCTACGAAGGAACGCCAAAAGCGAAGGCAGCTCTCTGGGTCCCTACCGACGCTGAGGTGCGAAAGCATGGGGA
GCGAACAGG
>OTU_130
AACAGTCATAACTCGTTACTCCGATGTCGGTTTGATGTGAAGTCTTCTTTGGTTGAGAACTAGACTCGTAGATCTCAGAT
TAGGTAGGTTGTGGGTCTCATAACTCATTATATATTGGGAGAAATGATCTGACATTTGACCCAAAGTTTAGAAAATTTAT
TAGAGAAATTTACGATAACTTTTGCCGACCTTTATTTCACAACTTGCTTGACTCCAAAACTTAAAATGTGACCAGTGTGA
TATTATAATACGTCCTAACACATTATTCTTAGCAT
>OTU_131
GCCTCATACCTCAATTTCTCGCCTCCTACTCATTTCCAACAGACCCGATTCTAAATTCATATCCTGCATTACCCTCAACC
AGCTGCATCAGCTCATGATTACACCCTTAAGGCACTACCACACAACATAGCACATCACACATAGGCTCAAAATAACACTT
TTGATCACAATAGCTGTCTGAAATCATCCAGCATTGGCGATTAGCCCCCTATCTGAAAGAACTCTGTTTCTAAGCCCCAT
AATACTGATAATGATGCAATAAACACTAGACCTCATT
>OTU_132
TACGGAGGGTGCAAGCATTAATCGGATTTATTGGGCGTAAAGGGCGCGTAGGCGGGAAAATAAGTCGGGCGTGAAATCCC
GGGGCTCAACCTCGGAACAGCGCTTGAAACTATTTTTCTTGAGGGTAGATGGAGAAAACGGAATTCCACAAGTAGCGGTG
AAATGCGTAGATATGTGGAAGAACACCCGTGGCGAAGGCGGTTTTCTAATTTACTCCTGACGCTGAGGCGCGAAAGCAAG
GGGATCAAACAGG
>OTU_133
TACGAAGGTCCCAAGCGTTGTTCGGAATCACTGGGCGTAAAGGGTGCGTAGGCGGTTAGGTAAGTCAGATGTGAAATCCC
GGGGCTCAACCCCGGAACTGCATCCGATACTGCTTGACTTGAGGACTGGAGAGGTGACTGGAATTCTCGGTGTAGCAGTG
AAATGCGTGGAGATCGAGAGGAACACTCGTGGCGTAAGCGAGTCACTGGACAGTATCTGACGCTGAGGCACGAAGGCCAG
GGTAGCGAAAGGG
>OTU_134
TACGGAGGGTGCGAGCGTTGTCCGGAATCACTGGGCGTAAAGGGCGCGTAGGCGGCTTGGGAAGTCTGTGGTGAAAGCCC
GTGGCTCAACTACGGGTCGGCCATGGATACTCTCGAGCTGGAGCACTGTAGAGGCAGGTGGAATTCCGGGTGTAGCGGTG
GAATGCGTAGAGATCCGGAAGAACACCGGTGGCGAAGGCGGCCTGCTGGGCAGTAGCTGACGCTGAGGCGCGACAGCGTG
GGGAGCAAACAGG
>OTU_135
GACAGAGGTGCCGAGCGTTAGGCGGAATCACTGGGCTTAAAGCGCGTGTAGGCGGGTCCGTAAGTGCCTTGTGAAATCCC
ACGGCTCAACCGTGGAACTGCTGGGCATACTGCGGGTCTTGGGCCATCTAGGGGCGAGCGGAACAAGCGGTGGAGCGGTG
AAATGCGTAGATATCGCTTGGAACGCCAATGGTGAAAACAGCTCGCTGGGGATGTGCCGACGCTGAGACGCGAAAGCCAG
GGGAGCGAACGGG
>OTU_136
TACGTAGGGGGCAAGCGTTGTCCTGAATCACTGGGCGTAAAGCGCGCGCAGGCGGTCATCTACGTCTGGGGTGAAAGCCC
GGAGCTCAACTCCGGGATTGCCTTGGATACGGGGTGACTTGAGGATCGGAGAGGCAAGGGGAATTCCACGTGTAGCGGTG
AAATGCGTAGAGATGTGGAGGAACACCTGTGGCGAAGGCGCCTTGCTGGCCGATTTCTGACGCTGAGGCGCGAAAGCGTG
GGGAGCAAACAGG
>OTU_137
TACAGAGGGAGCTAGCGTTGTTCGGAATTACTGGGCGTAAAGCGCGCGCAGGCCGCCATGTAAGTCAGATGTGAAAGCCC
GGGGCTTAACCTCGGAATTGCATTTGAAACTGCGTGGCTAGAGTATGGTAGGGGATAGGGGAATTCCTAGTGTAGCGGTG
AAATGCGTAGAGATTAGGAGGAACACCAGTGGCGAAGGCGCCTATCTGGGCCATTACTGACGCTGAGGCGCGAAAGCGTG
GGGAGCAAACAGG
>OTU_138
TACGTAGGGTGCGAGCGTTAATCGGAATTACTGGGCGTAAAGCGTGCGCAGGCGGTTTGTTAAGACCGATGTGAAATCCC
CGGGCTCAACCTGGGAACTGCATTGGTGACTGGCAAGCTAGAGTATGGCAGAGGGGGGTAGAATTCCACGTGTAGCAGTG
AAATGCGTAGAGATGTGGAGGAATACCGATGGCGAAGGCAGCCCCCTGGGCCAATACTGACGCTCATGCACGAAAGCGTG
GGGAGCAAACAGG
>OTU_139
TACGAAGGGGGCTAGCGTTGCTCGGAATCACTGGGCGTAAAGCGCACGTAGGCGGCTTCTTAAGTCAGGGGTGAAATCCT
GGAGCTCAACTCCAGAACTGCCTTTGATACTGGGAAGCTTGAGTCCGGGAGAGGTGAGTGGAACTCCGAGTGTAGAGGTG
AAATTCGTAGATATTCGGAAGAACACCAGTGGCGAAGGCGGCTCACTGGCCCGGTACTGACGCTGAGGTGCGAAAGCGTG
GGGAGCAAACAGG
>OTU_140
GACAGAGGTGCCGAGCGTTAGGCGGAATCACTGGGCTTAAAGCGTGTGTAGGCGGGTCGTTAAGTGCCTTGTGAAATCCC
ATGGCTTAACCATGGAACTGCTTGGCATACTGGCGATCTTGGGCCAGCTAGGGGTTACCGGAACAAACGGTGGAGCGGTG
AAATGCGTAGATATCGTTTGGAACGCCAATGGTGAAAACAGGTAACTGGGGCTGTGCCGACGCTGAGACACGAAAGCCAG
GGGAGCGAACGGG
>OTU_141
TACGTAGGGCGCAAGCGTTGTCCGGAATTATTGGGCGTAAAGAGCTCGTAGGTGGCTTGTCACGTCGGGTGTGAAAGCTT
GGGGCTTAACTCCAGGTCTGCATTCGATACGGGCTGGCTAGAGGTAGGTAGGGGAGAACGGAATTCCTGGTGTAGCGGTG
AAATGCGCAGATATCAGGAGGAACACCGGTGGCGAAGGCGGTTCTCTGGGCCTTACCTGACGCTGAGGAGCGAAAGCGTG
GGGAGCGAACAGG
>OTU_142
GACGAACCACCCAAACGTTATTCGGAATCACTGGGCTTAAAGCGTGCGTAGGCGGCCTTGAAAGTTAGGTGTGAAATCCC
ACAGCTCAACTGTGGAACTGCGCTTAAAACTACAAGGCTAGAGGGATATAGAGGTGAGCAGAACAGATGGTGGAGCGGTG
AAATGCGTTGATATCATCTGGAATACCGGAGGCGAAGGCGGCTCACTGGGTATCTTCTGACGCTGAGGTACGAAAGCTAG
GGGAGCGAACGGG
>OTU_143
TACAGAGGGTGCAAGCGTTAATCGGATTTACTGGGCGTAAAGGGCGCGTAGGTGGTAAAGCAAGTAGAATGTGAAAGCCC
TGGGCTTAACCTGGGAAGTGCATTCTAAACTGCTTAACTAGAGTATGGTAGAGGGTAGTGGAATTTCCGGTGTAGCGGTG
AAATGCGTAGATATCGGAAGGAACGCCAGTGGTGAAGACGACTACCTGGACCAATACTGACACTGAGGCGCGAAAGCGTG
GGGATCAAACAGG
>OTU_144
GACGGGGGGGGGGGGCAAGTGTTCTTTGGAATGACTGGGCATAAAGGGCACGTAGGCGGTGAATCGGGTTGAAAGGGAAA
GCCGCCAAAAACTGGCGGAATGCTCTCAAATCAAATTAACTTGAGTGAGATAGAGGAGAGTGGAACTTCGTGTGTAGGGG
TGAAATCCGGAGATCTACGAAGGAACGCCAAAAGCAAAGGCAGCTCTCTAGGTCCCTACCGACGCTGAGGTGCGAAAGCA
TGGGGAGCGAACAGG
>OTU_145
TACGTAGGGGGCAAGCGTTGTCCGGAATTATTGGGCGTAAAGCGCGCGCAGGCGGTCTTTTAAGTCTGGGGTTTAAACGG
AGGGCTCAACCCTTCGTCGCCTCGGAAACTGGGAGACTGGAGTGCAGGAGAGGGAAGCGGAATTCCACGTGTAGCGGTGA
AATGCGTAGAGATGTGGAGGAACACCAGTGGCGAAGGCGGCTTCCTGGCCTGTAACTGACGCTGAGGCGCGAAAGCGTGG
GGAGCAAACAGG
>OTU_146
AAGGGGGGGGGGGGAAGTGTTCTTCGGAATTACTGGGCGTAAAGGGCACGTAGGCGATGAATCGGCTTGAAAGTGAAAGC
CGCCAAAAATTGCCGGAATGCTCTCGAATCCAATTAACTTGAGTGAGATAGAGGAGAGTGGAACTTCGTGTGTAGGGGTG
AAATCCGGAGATCTACGAAGGAACACCAAAAGCAAAGGCAGCTCTCTAGGTCCCTACCGACGCTGAGGTGCGAAAGCATG
GGGAGCGAACAGG
>OTU_147
TACGTAGGGGGCAAGCGTTGTCCGGAATTATTGGGCGTAAAGCGCGCGCAGGCGGTGATTTAAGTTTGGTGTATAATTCC
GGGGCTCAACCCCGGGTCGCACTGAAAACTGGGTCACTTGAGTGCGGGAGAGGAAAGTGGAATTCCACGTGTAGCGGTGA
AATGCGTAGATATGTGGAGGAACACCAGTGGCGAAGGCGACTTTCTGGACCGTAACTGACGCTGAGGCGCGAAAGCGTGG
GGAGCAAACAGG
>OTU_148
GACGGGGGGGGCAAGTGTTCTTCGGAATGACTGGGCGTAAAGCGTCTGTAGGTGGCTTTTTAAGTCCGCCGTCAAATCCC
AGGGCTCAAACCTGGACAGGCGGTGGAAACTACCAAGCTGGAGTATGGTAGGGGCAGAGGGAATTTCCGGTGGAGCGGTG
AAATGCGTAGATTTCGGAAAGAACACCAACGGCGAAAGCACTCTGCTGGGCCGACACTGACACTAAGAGACGAAAGCTAG
GGGAGTGAATGGG
>OTU_149
TACGTAGGGGGCAAGCGTTGTCCGGAATTATTGGGCGTAAAGCGCGCGCAGGCGGTTTTTTAAGTCTGGTGTTTAAACCC
GGGGCTCAACTTCGGGTCGCATCGGAAACTGGGAGACTGGAGTGTAGGAGAGGGAAGTGGAATTCCACGTGTAGCGGTGA
AATGCGTAGAGATGTGGAGGAACACCAGTGGCGAAGGCGACTTCCTGGCCTATAACTGACGCTGAGGCGCGAAAGCGTGG
GGAGCAAACAGG
>OTU_150
TACAGAGGATGCAAGCGTTATCCGGAATGATTGGGCGTAAAGCGTCTGTAGGTGGCTTTTTAAGTCCGCCGTCAAATCCC
AGGGCTTAACCCTGGACAGGCGGTGGAAAATAACAAACTGGAATACGGTAGGGGCAGAGGGAATTTCCGGTGGAGCGGTG
AAATGCGTAGAGATCGGAAAGAACACCAACGGCGAAAGCACTCTGCTGGGCCGACACTGACACTGAGAGACGAAAGCTAG
GGGAGCGAATGGG
>OTU_151
TACGTAGGGGGCAAGCGTTGTCCGGAATTATTGGGCGTAAAGCGCGCGCAGGCGGTTTCTTAAGTCTGGTGAGTAAGTGC
GGGGCTCAACCCCGTGATCTGCTGGAAACTGGGGAACTTGAGTGCAGAAGAGGAGAGCGGAATTCCACGTGTAGCGGTGA
AATGCGTAGAGATGTGGAGGAACACCAGTGGCGAAGGCGGCTCTCTGGCCTGTAACTGACGCTGAGGCGCGAAAGCGTGG
GGAGCAAACAGG
>OTU_152
TACGTAGGGGGCAAGCGTTGTCCGGAATTATTGGGCGTAAAGCGCGCGCAGGCGGTTAATTAAGTTGGGTGTTTAAGCCC
GGGGCTCAACCCCGGTTCGCATCCAAAACTGGTTGACTTGAGTGTAGGAGAGGAAAGTGGAATTCCACGTGTAGCGGTGA
AATGCGTAGAGATGTGGAGGAACACCAGTGGCGAAGGCGACTTTCTGGCCTATAACTGACGCTGAGGCGCGAAAGCGTGG
GGAGCAAACAGG
>OTU_153
TACGAAGGGTGCAAGCGTTACTCGGAATTACTGGGCGTAAAGCGTGCGTAGGTGGTTTGTTAAGTCCGATGTGAAAGCCC
TGGGCTCAACCTGGGAACTGCATTGGATACTGGCAGGCTAGAGTGCGGTAGAGGGGTGCGGAATTCCCGGTGTAGCAGTG
AAATGCGTAGATATCGGGAGGAACATCCGTGGCGAAGGCGGCACCCTGGACCAGCACTGACACTGAGGCACGAAAGCGTG
GGGAGCAAACAGG
>OTU_154
TACGTAGGGGGCAAGCGTTGTCCGGAATTATTGGGCGTAAAGCGCGCGCAGGCGGTGATTTAAGTTTGGGGTATAACTCC
GGGGCTCAACCTCGGATCGCCCTGAAAACTGGGTTACTGGAGTGCAGGAGAGGGAAGCGGAATTCCACGTGTAGCGGTGA
AATGCGTAGAGATGTGGAGGAACACCAGTGGCGAAGGCGGCTTTCTGGCCTGTAACTGACGCTGAGGCGCGAAAGCGTGG
GGAGCAAACAGG
>OTU_155
TACGTAGGGGGCAAGCGTTGTCCGGAATTATTGGGCGTAAAGCGCGCGCAGGCGGCTCTTTAAGTCTGGTGTTTAATCCC
GAGGCTCAACTTCGGGTCGCACTGGAAACTGGGGAGCTTGAGTGCAGAAGAGGAGAGTGGAATTCCACGTGTAGCGGTGA
AATGCGTAGAGATGTGGAGGAACACCAGTGGCGAAGGCGACTCTCTGGGCTGTAACTGACGCTGAGGCGCGAAAGCGTGG
GGAGCAAACAGG
>OTU_156
TACGTAGGGGGCAAGCGTTATCCGGAATTATTGGGCGTAAAGAGTGCGTAGGTGGTTTTGTAAGCGCGAGGTGAAAGGCT
ATGGCTCAACCATAGTAAGCCTTGCGAACTGCAAGACTTGAGTGCAGGAGAGGAAAGTGGAATTCCTAGTGTAGCGGTGA
AATGCGTAGATATTAGGAGGAACACCAGTGGCGAAGGCGACTTTCTGGACTGTAACTGACACTGAGGCACGAAAGCGTGG
GGAGCAAACAGG
>OTU_157
TACGTAGGTCCCGAGCGTTGTCCGGATTTATTGGGCGTAAAGCGAGCGCAGGCGGTTAGATAAGTCTGAAGTTAAAGGCT
GTGGCTTAACCATAATACGCTTTGGAAACTGTTTAACTTGAGTGCAAGAGGGGAGAGTGGAATTCCATGTGTAGCGGTGA
AATGCGTAGATATATGGAGGAACACCGGTGGCGAAAGCGGCTCTCTGGCTTGTAACTGACGCTGAGGCTCGAAAGCGTGG
GGAGCAAACAGG
>OTU_158
TACGTATGTCACAAGCGTTATCCGGATTTATTGGGCGTAAAGCGCGTCTAGGTGGTTATGTAAGTCTGATGTGAAAATGC
AGGGCTCAACTCTGTATTGCGTTGGAAACTGCATGACTAGAGTACTGGAGAGGTAAGCGGAACTACAAGTGTAGAGGTGA
AATTCGTAGATATTTGTAGGAATGCCGATGGGGAAGCCAGCTTACTGGACAGATACTGACGCTAAAGCGCGAAAGCGTGG
GTAGCAAACAGG
>OTU_159
TACGTAGGTGGCGAGCGTTGTCCGGAATTATTGGGCGTAAAGCGCGCGCAGGCGGGAAAGTAAGTCTACTCTAAAAGTGC
GGGGCTCAACCCCGTGATGGGGTGGAAACTGCTTTTCTTGAGTACCGGAGAGGAAAGCGGAATTCCCAGTGTAGCGGTGA
AATGCGTAGATATTGGGAGGAACACCAGTGGCGAAGGCGGCTTTCTGGACGGTGTCTGACGCTGAGGCGCGAAAGCCAGG
GGAGCGAACGGG
>OTU_160
TACGAAGGGTGCAAGCGTTAATCGGAATTACTGGGCGTAAAGCGCGCGTAGGTGGTTCGTTAAGTTGGATGTGAAAGCCC
CGGGCTCAACCTGGGAACTGCATCCAAAACTGGCGAGCTAGAGTATGGCAGAGGGTGGTGGAATTTCCTGTGTAGCGGTG
AAATGCGTAGATATAGGAAGGAACACCAGTGGCGAAGGCGACCACCTGGGCTAATACTGACACTGAGGTGCGAAAGCGTG
GGGAGCAAACAGG
>OTU_161
TACGAAGGGTGCAAGCGTTAATCGGAATTACTGGGCGTAAAGGGTGCGTAGGCGGTTCGTTAAGTCTGTCGTGAAATCCC
CGGGCTCAACCTGGGAATGGCGATGGATACTGGCGAGCTAGAGTGTGTCAGAGGATGGTGGAATTCCCGGTGTAGCGGTG
AAATGCGTAGAGATCGGAGGAACATCAGTGGCGAAGGCGGCCATCTGGGACAACACTGACGCTGAAGCACGAAAGCGTGG
GGAGCAAACAGG
>OTU_162
GGAGCAATAAGGGAGAATGTTCATGTTGTTGCTGATTAAATTATGGGATCAAAAATGCACACTGCTTTATTCTTGTTATT
TTCATATTCTGTTTCTACTGTGATTTAAGTTAGTAACATGGAAATTTTTGCAAGGATTTGTTATAGCTGAGATTTGGAAA
AGTTAGCTGAGTATTTTGTTAATTGCTGCAAGCTATTGTTTATTTGGTTTAGTATTCCCTTCTTGCTTTATTATACATCA
TATGCAGGTTAT
>OTU_163
TACGTAGGGGGCAAGCGTTGTCCGGATTTATTGGGCGTAAAGAGCGTGTAGGCGGCCAGGTAGGTCTGCTGTGAAAACTC
GAGGCTTAACCTCGAGCTGTCGGCGGAAACCATCTGGCTAGAGTCCGGAAGAGGAGAATGGAATTCCCGGTGTAGCGGTG
AAATGCGCAGATATCGGGAAGAACACCCGTGGCGAAGGCGGTTCTCTGGGACGGTACTGACGCTGAGACGCGAAAGCGTG
GGGAGCGAACAGG
>OTU_164
TACAGAGGGTGCAAGCGTTAATCGGAATTACTGGGCGTAAAGCGCGCGTAGGTGGTTCGTTAAGTTGGATGTGAAATCCC
CGGGCTCAACCTGGGAACTGCATTCAAAACTGACGAGCTAGAGTATGGTAGAGGGTGGTGGAATTTCCTGTGTAGCGGTG
AAATGCGTAGATATAGGAAGGAACACCAGTGGCGAAGGCGACCACCTGGACTGATACTGACACTGAGGTGCGAAAGCGTG
GGGAGCAAACAGG
>OTU_165
TACAGAGGATGCAAGCGTTATCCGGAATGTTTGGGCGTAAAGCGTCTGTAGGTGGCTTTTTAAGTCCGCCGTCAAATCCC
AAGGCTCAACCCTGAACAGGCGGTGGAAACTACCAAGCTGGAGTACGGTAGGGGCAGAGGGAATTTTCGGTGGAGCGGTG
AAATGCGTAGAGATCGGAAAGAACACTAACAGCGAAACCACTCTGCTGGGCCGACACTGACACTGAGAGAAGAAAGCTAG
GGGAGCGAATGGG
>OTU_166
TACAGAGGATGCAAGCGTTATCCGGAATAATTGGGCGTAAAGTGTCTGTAGGTGGCTTTTTAAGTTTGCCATCAAATCTT
AGGGCTCAACCCTGGACAGGCGGTGGAAACTACCAAGCTGGAGTATGGTAGGGGCAGAGGGAATTTCTGGTGGAGCGGTG
AAATGCGTAGAGATCGGAAAGAACACCAACGGCGAAAGCACTCTGCTGGGCCGACACTGACACTGAGAGACGAAAGCTAG
GGGAGTGAATGGG
>OTU_167
AATATGGGACTTGGACGTACGCCCGGAATTGAATTCCGAGGTCCCTAGCCTTAGAAAATATTTTTTGAAGAAAATTATTG
TGCTGGTTTTTAAAGGAAATAAAGGTATGAATTAATATTTGAACTCGTTGGTATCGGGCTCGTATTTTGGTTTCGGAGCC
CGGTACAAGTTTGTTATGATATTTAAGTCCTATATGTAAAATTTGGTGAGAACCGAAATTGATTTGACGTGCTTTGGACG
TCCTGTTGAAAA
>OTU_168
TACGTAGGACCCAAGCGTTATCCGGAGTGACTGGGCGTAAAGAGTTGCGTAGGCGGCTTAGTAAGTGGATAGTGAAACCT
GGTGGCTCAACCATACAGACTATTATCCAAACTGCTAAGCTCGAGAATGGTAGAGGTAGCTGGAATTTCTAGTGTAGGAG
TGAAATCCGTAGATATTAGAAGGAACACCAATGGCGTAGGCAGGCTACTGGACCATTTCTGACGCTAAGGCACGAAAGCG
TGGGGAGCGAACCGG
>OTU_169
TACAGAGGATGCAAGTGTTATCCGGAATGATTGGGCGTAAAGCGTCTGTTGGTGGCTTTTCAAGTCCGCCGTCAAATCCC
AAGGCTTAACCCTGGACAGGTGATGGAAACTACCAAGCTGGAGTACGGTAGGGCAGAGGTAATTTTCGGTGGAGCGGTGA
AATGCATAGAGATCGGAAAGAACACCAATGGCGAAAGCACTCTGCTAAGCCGACACTGACATTGAGAGACGAAAGCTAGG
GGAACGAATGGG
>OTU_170
TACAGAGGTCTCAAGCGTTGTTCGGATTCATTGGGCGTAAAGGGTGCGTAGGCGGTGACGCAAGTTGGATGTGAAATCCC
GGGGCTCAACCCTGGAACTGCATTCAATACTGCGTTGCTAGAGTACTGGAGAGGAGATTGGAATTCACGGTGTAGCAGTG
AAATGCGTAGATATCGTGAGGAAGACCAGTGGCGAAGGCGAATCTCTGGACAGTTACTGACGCTGAGGCACGAAGGCCAG
GGGAGCAAACGGG
>OTU_171
TACGAAGGGTGCAAGCGTTACTCGGAATTACTGGGCGTAAAGCGTGCGTAGGTGGTTGTTTAAGTCTGTTGTGAAAGCCC
TGGGCTCAACCTGGGAACTGCAGTGGAAACTGGACAACTAGAGTGTGGTAGAGGGTAGCGGAATTCCCGGTGTAGCAGTG
AAATGCGTAGAGATCGGGAGGAACATCCATGGCGAAGGCAGCTACCTGGACCAACACTGACACTGAGGCACGAAAGCGTG
GGGAGCAAACAGG
>OTU_172
TACGTAGGTGGCAAGCGTTGTCCGGAATTATTGGGCGTAAAGCGCGCGCAGGCGGTCTTTTAAGTCTGATGTGAAAGCCC
ACGGCTCAACCGTGGAGGGTCATTGGAAACTGGAAGACTTGAGTGCAGAAGAGGAGAGTGGAATTCCACGTGTAGCGGTG
AAATGCGTAGAGATGTGGAGGAACACCAGTGGCGAAGGCGACTCTCTGGTCTGTAACTGACGCTGAGGCGCGAAAGCGTG
GGGAGCAAACAGG
>OTU_173
TACGGAGGGTGCGAGCGTTGTCCGGAATCACTGGGCGTAAAGGGCGCGTAGGCGGTCGGCCAAGCGTGCGGTGAAAGCCC
GGGGCTCAACCCCGGGTCGGCCGTGCGAACTGGCTGACTGGAGCACTGTAGAGGCGGGTGGAATTCCGGGTGTAGCGGTG
GAATGCGTAGAGATCCGGAAGAACACCGGTGGCGAAGGCGGCCCGCTGGGCAGTGGCTGACGCTGAGGCGCGACAGCGTG
GGGAGCAAACAGG
>OTU_174
TACGTAGGGGGCAAGCGTTGTCCGGAATCATTGGGCGTAAAGCGCGTGTAGGCGGCTTGGTAAGTCCGGTGTGAAACCTT
GGGGCTCAACCCCAAGCCTGCATCGGAAACTGCCTCGCTCGAGTCCGGGAGGGGAGAGCGGAATTCCTAGTGTAGCGGTG
AAATGCGCAGATATTAGGAAGAACACCGGTGGCGAAGGCGGCTCTCTGGAACGGTACTGACGCTGAGACGCGAAAGCGTG
GGGAGCGAACAGG
>OTU_175
TACGTAGGGTGCAAGCGTTGTCCGGAATTACTGGGCGTAAAGAGTTCGTAGGCGGTTTGTCGCGTCGTTTGTGAAAACCA
GCAGCTCAACTGCTGGCTTGCAGGCGATACGGGCAGACTTGAGTACTGCAGGGGAGACTGGAATTCCTGGTGTAGCGGTG
AAATGCGCAGATATCAGGAGGAACACCGGTGGCGAAGGCGGGTCTCTGGGCAGTAACTGACGCTGAGGAACGAAAGCGTG
GGTAGCGAACAGG
>OTU_176
GACGAACCGTCCAAACGTTATTCGGAATCACTGGGCTTACAGAGTTCGTAGGCGGTCCCAAAAGTTAGGTGTGAAATCCC
TCGGCTCAACCGAGGAACTGCGCTTAAAACTGTGGGACTCGAGGGAGATAGAGGAAAGCGGAACTGATGGTGGAGCGGTG
AAATGCGTTGATATCATCAGGAACACCGGTGGCGAAGGCGGCTTTCTGGGTCTTACCTGACGCTGAGGAACGAAAGCCAG
GGGAGCGAACGGG
>OTU_177
TACGGAGGGTGCAAGCATTAATCGGATTTATTGGGCGTAAAGGGCGCGTAGGCGGGAAAATAAGTCAGATGTGAAATCCC
AGGGCTCAACCTTGGAACCGCATTTGAAACTGTTTTTCTAGAGGGTAGGCGGAGAAAACGGAATTCCACATGTAGCGGTG
AAATGCGTAGATATGTGGAAGAACACCGGTGGCGAAGGCGGTTTTCTAGCTTATACCTGACGCTGAGGCGCGAAAGCAAG
GGGATCAAACAGG
>OTU_178
GACGAACCGTGCGAACGTTATTCGGAATCACTGGGCTTAAAGCGCGTGTAGGCGGATCGGAACGTCGATGCCTGAAATCC
CCCGGCTCAACCGGGGAACGTGGCCCGAAACGACCGGTCTCGAGGGGTGTAGGGGGGACTGGAACTTCCGGTGGAGCGGT
GAAATGCGTTGAGATCGGAAGGAACGCCCGTGGCGAAAGCGAGTCCCTGGACGCCTGCTGACGCTGAGACGCGAAAGCTA
GGGGAGCGAACGGG
>OTU_179
TACGGAGGGTGCAAGCGTTATCCGGATTCACTGGGTTTAAAGGGTGCGTAGGTGGGTTGGTAAGTCAGTGGTGAAATCCC
CGAGCTTAACTTGGGAACTGCCATTGATACTATTAATCTTGAATATTGTGGAGGTCAGCGGAATATGTCATGTAGCGGTG
AAATGCTTAGAGATGACATAGAACACCAATTGCGAAGGCAGCTGGCTACGCATATATTGACACTGAGGCACGAAAGCGTG
GGGATCAAACAGG
>OTU_180
GACGTAGGATGCGAGCGTTGTCCGGAATTATTGGGCGTAAAGCGTACGTAGGCGGTTTCTTAAGTTTGGGGTTAAAGACC
GAGGCTCAACCTCGGGGGTGCCCTGAAAACTGGGAGACTGGAGGACGGCAGAGGAAAGTGGAATTCCCAGTGTAGCGGTG
AAATGCGTAGAGATTGGGAGGAACACCAGTGGCGAAAGCGACTTTCTGGGCCGTTCCTGACGCTGAGGTACGAAAGCCAG
GGGAGCAAACGGG
>OTU_181
TACAGAAGATGCAAGCGTTATCCGGAATGATTGGGCGTAAAGCGTCTGTAGGTGGCTTTTTAAGTCCGCCGTCAAATCAC
AGGGCTTAACCCTGGACAGGCGGTGGAAACTACCAAGCTGGAGTACGGTAGGGGCAGAGGGAATTTTCGGTGGAGCGGTG
AAATGCGTAGAGATCGGAAAGAACACCAACGGTGAAAGCACTCTGCTGGGCCAACACTGACACTGAGAGACGAATGCTAG
GGGAGAGAATGGG
>OTU_182
GACGAGGGATCCTAGCGTTGTTCGGAATCATTGGGCGTAAAGCGGGTGTAGGTGGCTATGTAAGTCAGATGTGAAAGCCC
AGGGCTTAACCCTGGAAGTGCATTTGATACTGCGTAGCTTGAGTGTGGGAGAGGATAGTAGAATTCCTGGTGTAGTGGTG
AAATACGTAGATATCAGGAGGAATACCGGAGGCGAAGGCGGCTATCTGGCCCAACACTGACACTCAGACCCGAAAGCGTG
GGGATCAAACAGG
>OTU_183
TACGAAGGGGGCTAGCGTTGTTCGGATTTACTGGGCGTAAAGGGCACGCAGGCGGCCTAACAAGTTGGGGGTGAAATCCC
GGGGCTCAACCCCGGAACTGCCTCCAAAACTGTTAGGCTAGAGATCGAGAGAGGTGAGTGGAATTCCTAGTGTAGAGGTG
AAATTCGTAGATATTAGGAGGAACACCAGTGGCGAAGGCGGCTCACTGGCTCGATACTGACGCTCATGTGCGAAAGCGTG
GGGAGCAAACAGG
>OTU_184
CTCAACTACGAAGTCCATAGTAATGCACTCCCATTTCCACTAAGGTATAGCCATCTGCGGGAGTAGGCCACCTAAATCAT
ACTTAACTTGCTAGCAATTTAGGAACCTCGCTACATACTCAACTATGTCCTTCTTTATCCGCCGCCACCAATAATGCTGC
CCCAGGTCACGATACATCTTCGTAGCCCCTGGATGAATAGAATACCGAGAACTGTGTGCCTCCTCTAGAATCTTCTCCCT
CAAGCCACCAAC
>OTU_185
TACGGGGGGGGCAAGCGTTGTTCGGAATTACTGGGCGTAAAGGGCTCGTAGGCGGCCAACTAAGTCGGATGTGAAATCCC
CAGGCTTAACCTGGGAATGGCATCCGATACTGGATGGCTTGAATCCGGGAGAGGGATGCGGAATTCCAGGTGTAGCGGTG
AAATGCGTAGATATCTGGAGGAACACCGGTGGCGAAGGCGGCATCCTGGACCGGTATTGACGCTGAGTGAGCGAAAGCCA
GGGGAGCAAACGGG
>OTU_186
TACGTAGGCAGCAAGCGTTGTTCGGAGTTACTGGGCGTAAAGAGTGCGTAGGCGGTCCTCTAAGTTTGGTGTGAAATCTC
CCGGCTTAACCGGGAGGGTGCGCCGAAGACTGGAGGGCTTGAGTGTGGGAGAGGTAAGCGGAATTCCTGGTGTAGCGGTG
AAATGCGTAGATATCAGGAGGAACACCTGTGGTGTAGACAGCTTACTGGACCACGACTGACGCTGAGGCACGAAAGCGTG
GGTAGCAAACAGG
>OTU_187
TACAGAAGATGCAAGCGTTATCCAAAATGATTGGGCGTAAAGCGTCTGTAGGTGGCTTTTTATGTTCGCGGTCAAATCCC
AAGCCTCAACCCTGGACAGGCGGTGGAAACTACCAAGCTGGCGTACTGTACGGGCAGAGGGAATTTTCGGTGGAGCGTGA
AATGCGTAGAGATCGGAAAGAACACCAGCGGAGAAAGCACTCTGCTGGGCCGACACTGACACTAAGAGACGAAAGCTAGG
AGACTAAATGGG
>OTU_188
TACGTAGGGAGCGAGCGTTGTCCGGAATTACTGGGTGTAAAGGGAGCGTAGGCGGGGATGCAAGTTGGGTGTTAAATCTA
CCGGCTCAACTGGTAGTCGCACTCAAAACTGCAGCTCTTGAGTGAAGTAGAGGCAGGCGGAATTCCTAGTGTAGCGGTGA
AATGCGTAGATATTAGGAGGAACACCAGTGGCGAAGGCGGCCTGCTGGGCTTTTACTGACGCTGAGGCTCGAAAGTGTGG
GGAGCAAACAGG
>OTU_189
TACGAAGGGGGCGAGCGTTGTTCGGATTTACTGGGCGTAAAGGGCGCGCAGGCGGCCGTGTTTGTCAGGCGTGAAAGCCC
CGGGCTCAACCTGGGAATGGCGCCTGGGACGGCATGGCTAGAGATCGGGAGAGGAGCGTGGAATTCCCAGTGTAGAGGTG
AAATTCGTAGATATTGGGAAGAACACCGGTGGCGAAGGCGGCGCTCTGGACCGAGACTGACGCTGAGGCGCGAAAGCGTG
GGGAGCAAACAGG
>OTU_190
TACGAAGGGTGCAAACGTTGCTCGGAATTATTGGGCGTAAAGCGCACGTAGGCGGCTTTGCAAGTCGGATGTGAAATCCC
TCGGCTTAACCAAGGAAGTGCATCCGAAACTGCAGAGCTTGAGTACGAAAGAGGATCGCGGAATTCCCGGTGTAGAGGTG
AAATTCGTAGATATCGGGAGGAACACCAGTGGCGAAGGCGGCGATCTGGGTCGATACTGACGCTGAGGTGCGAAAGCGTG
GGGAGCAAACAGG
>OTU_191
TACGGAGGGTGCAAGCGTTATCCGGATTCACTGGGTTTAAAGGGAGCGTAGGTGGGTTGGTAAGTCAGTGGTGAAATCTC
CGAGCTTAACTCGGAAACTGCCATTGATACTATCAGTCTTGAATATTGTGGAGGTTAGCGGAATATGTCATGTAGCGGTG
AAATGCTTAGATATGACATAGAACACCAATTGCGAAGGCAGCTGGCTACACATATATTGACACTGAGGCTCGAAAGCGTG
GGGATCAAACAGG
>OTU_192
TACGGAGGGTGCGAGCGTTGTCCGGAATCACTGGGCGTAAAGGGCGCGTAGGCGGTGCGAGGCGCGTGCGGTGAAAGGCC
GGGGCTCAACCCCGGCTCGGCCGTGCGGACGCTCGCGCTGGAGCACTGTAGAGGCGGGCGGAATTCCGGGTGTAGCGGTG
GAATGCGTAGAGATCCGGAAGAACACCGGTGGCGAAGGCGGCCCGCTGGGCAGTGGCTGACGCTGAGGCGCGACAGCGTG
GGGAGCAAACAGG
>OTU_193
TACGTAGGGCGCGAGCGTTATCCGGAATTATTGGGCGTAAAGAGCTCGTAGGCGGTTTGTCGCGTCTGCTGTGAAAGCCC
GGGGCTCAACCCCGGGTCTGCAGTGGGTACGGGCAGGCTGGAGTGCAGTAGGGGAGACTGGAATTCCTGGTGTAGCGGTG
AAATGCGCAGATATCAGGAGGAACACCGATGGCGAAGGCAGGTCTCTGGGCTGTAACTGACGCTGAGGAGCGAAAGCATG
GGGAGCGAACAGG
>OTU_194
TACGGAGGATCCAAGCGTTATCCGGAATCATTGGGTTTAAAGGGTCCGTAGGCGGTTTTATAAGTCAGTGGTGAAATCCG
GCAGCTCAACTGTCGAACTGCCATTGATACTGTAGGACTTGAATTATTGTGAAGTAACTAGAATATGTAGTGTAGCGGTG
AAATGCTTAGATATTACATGGAATACCCATTGCGAAGGCAGGTTACTAACAATGGATTGACGCTGATGGACGAAAGCGTG
GGGAGCGAACAGG
>OTU_195
TACGTAGGGGGCAAGCGTTGTCCGGAATCATTGGGCGTAAAGCGCGTGTAGGCGGCTTGGTAAGTCTGCTCTGAAAGCCC
GGGGCTCAACCCCGGGAGGCGGGTGGATACTGTCAAGCTCGAGTCCGGAAGAGGAGTGTGGAATTCCTGGTGTAGCGGTG
AAATGCGCAGATATCAGGAGGAACACCAATGGCGAAGGCAGCACTCTGGGACGTGACTGACGCTGAGACGCGAAAGCGTG
GGGAGCAAACAGG
>OTU_196
TACGAATGGGGCAAGCGTTGTTCGGAATCACTGGGCGTAAAGCGTGTGTAGGCGGTTAATCAAGTCAGAAGTGAAATCCC
AGGGCTTAACCCTGGAATTGCTTTTGAAACTGATTGGCTAGAGTACTGGAGAGGTTAGCAGAATTCCGAGTGTAGAGGTG
AAATTCGCAGATATTCGGAGGAATACCAGTGGCGTAAGCGGCTAACTGGACAGTAACTGACGCTGAGACACGAAAGCGTG
GGGATCAAACAGG
>OTU_197
TACGAAGGGGGCTAGCGTTGCTCGGAATTACTGGGCGTAAAGGGCGCGTAGGCGGATATTTAAGTCGGGGGTGAAAGCCC
AGGGCTCAACCCTGGAATTGCCTTCGATACTGGATATCTTGAGTTCGGGAGAGGTGAGTGGAATGCCGAGTGTAGAGGTG
AAATTCGTAGATATTCGGCGGAACACCAGTGGCGAAGGCGACTCACTGGCCCGATACTGACGCTGAGGCGCGAAAGCGTG
GGGAGCAAACAGG
>OTU_198
TACGGAGGGGGCTAGCGTTGTTCGGAATTACTGGGCGTAAAGCGCACGTAGGCGGCCATTCAAGTCAGAGGTGAAAGCCC
AGGGCTCAACCTTGGAATTGCCTTTGAAACTAGATGGCTTGAACACGGGAGAGGTGAGTGGAATTCCGAGTGTAGAGGTG
AAATTCGTAGATATTCGGAAGAACACCAGTGGCGAAGGCGGCTCACTGGACCGTTGTTGACGCTGAGGTGCGAAAGCGTG
GGGAGCAAACAGG
>OTU_199
TACGTAGGGTGCGAGCGTTAATCGGAATTACTGGGCGTAAAGCGTGCGCAGGCGGTTGTGCAAGACAGAGGTGAAATCCC
CGGGCTTAACCTGGGAACTGCCTTTGTGACTGCACGGCTAGAGTGTGTCAGAGGGGGGTAGAATTCCACGTGTAGCAGTG
AAATGCGTAGATATGTGGAGGAATACCGATGGCGAAGGCAGCCCCCTGGGATAACACTGACGCTCATGCACGAAAGCGTG
GGGAGCAAACAGG
>OTU_200
TACGGAGGGAGCTAGCGTTGTTCGGAATTACTGGGCGTAAAGCGCGCGTAGGCGGCTCAGCAAGTCAGGGGTGAAATCCC
GGGGCTCAACCCCGGAACTGCCTTTGAAACTGCTAGGCTAGAATCCTGGAGAGGCGAGTGGAATTCCGAGTGTAGAGGTG
AAATTCGTAGATATTCGGAAGAACACCAGTGGCGAAGGCGACTCGCTGGACAGGTATTGACGCTGAGGTGCGAAAGCGTG
GGGAGCAAACAGG
>OTU_201
TACGGAGGGTGCAAGCGTTATCCGGATTTACTGGGTTTAAAGGGTGTGTAGGCGGGCTATTAAGTCAGTGGTGAAATCTC
CGAGCTTAACTTGGAAACTGCCAATGATACTATTAGTCTTGAATATTGTTGAGGTAGGCGGAATAAGTCATGTAGCGGTG
AAATGCATAGATATGACTTAGAACACCAATTGCGAAGGCAGCTTGCTAAACAATTATTGACGCTGAGGCACGAAAGCGTG
GGGATCAAACAGG
>OTU_202
TACGTAGGGGGCGAGCGTTGTCCGGATTTATTGGGCGTAAAGGGCGTGTAGGCGGTCTTTTAAGTCAGGGGTGAAACCCC
GGGGCTCAACCCCGGGCCGGCCTCTGAAACTGGGGGACTTGAGTGCTCTAGAGGGCAGTGGAATTCCCGGTGTAGCAGTG
AAATGCGTAGAGATCGGGAGGAACACCAGTGGCGAAGGCGACTGCCTGGGGAGCAACTGACGCTGAGGCGCGAAAGCTGG
GGGAGCAAACGGG
>OTU_203
TACGTAGGGCGCAAGCGTTGTCCGGAATTATTGGGCGTAAAGAGCTCGTAGGCGGTTTGTCGCGTCTGCTGTGAAAACTC
GAGGCTCAACCTCGGGCTTGCAGTGGGTACGGGCAGACTAGAGTGCGGTAGGGGAGACTGGAATTCCTGGTGTAGCGGTG
GAATGCGCAGATATCAGGAGGAACACCGATGGCGAAGGCAGGTCTCTGGGCCGCAACTGACGCTGAGGAGCGAAAGCATG
GGGAGCGAACAGG
>OTU_204
TACAAAGGAAGCAAGCGTTATTGGAATGATTGGGTGTAAAGCGTCAATAGGTGGCTTTATAAGTCCACCGTCAAATCCCA
GGGCTCAAACCTGGACAGGCGGTGGAAACTACCTAGGTGGAGTACGGTAGGGGCAGAGGGAATTTCTGGTGGAGCGGTGA
AATGCATAGAGATCGAAAAGAACACCAACGACAAAAGCACTTTGTTGGGCCGACACTAACACTGAGAGACGAAATCTAGG
GGAGAGAATGGG
>OTU_205
TACGAAGGGGGCTAGCGTTGCTCGGAATCACTGGGCGTAAAGCGCACGTAGGCGGATCTTTAAGTCAGGGGTGAAATCCC
GGAGCTCAACTCCGGAACTGCCTTTGATACTGAGGATCTTCGAGTTCGGGAGAGGTGAGTGGAACTGCGAGTGTAGAGGT
GAAATTCGTAGATATTCGCAAGAACACCAGTGGCGAAGGCGGCTCACTGGCCCGATACTGACGCTGAGGTGCGAAAGCGT
GGGGAGCAAACAGG
>OTU_206
TACGAAGGGGGCTAGCGTTGCTCGGAATTACTGGGCGTAAAGGGAGCGTAGGCGGGTTATCAAGTTGGAGGTGAAAGCCC
AGGGCTCAACCTTGGAATTGCCTTCAAAACTGATAGCCTAGAGTATGATAGAGGTAAGTGGAACTCCGAGTGTAGAGGTG
AAATTCGTAGATATTCGGAAGAACACCAGTGGCGAAGGCGACTTACTGGATCATGACTGACGCTGAGGCTCGAAAGCGTG
GGGAGCAAACAGG
>OTU_207
TACGGAGGGTGCAAGCGTTATCCGGATTCACTGGGTTTAAAGGGTGCGTAGGAGGGCAGGGAAGTCAGTGGTGAAATCCT
GGGGCTTAACCCCAGAACTGCCATTGATACTCTCTGTCTTGAATACAGTGGAGGTGAGCGGAATATGTCATGTAGCGGTG
AAATGCTTAGATATGACATAGAACACCAATTGCGAAGGCAGCTCGCTACACTACTATTGACTCTGAGGCACGAAAGCGTG
GGGATCAAACAGG
>OTU_208
TACAGAGGATGCAAGTATTATCTGGAATGATTGGGCGTAAAGCGTCTGTAGTACGGTCGGGGCAGAGGGAATTTCTGGTG
GAGCGGTGAAATGCGTAGATATCGGATAGAACACCAACGGTGAAAGCACTCTATTGGGCCGACACTGACGCTGAGAGACG
AAAGCTAGGGGAGCGAATAGG
>OTU_209
TACAGAGGATGCAAGTGTTATCCGGAATTATTGGGCGTAAAGCGTTTGTAGGTGGATTTTTAAGTCTTTTGTTAAATCTC
TAAGCTTAACTTAGAACATGCAAAAGATACTATTTATCTAGAGTATAGTAGAGGAAAAGGGAATTTTCAGTGGAGCGGTG
AAATGTGTTGATATTGAAAGGAACATCGAAGGCGAAGGCACTTTTCTGGGCTATTACTGACACTGAGAAACGAAAGCTAG
GGGAGCAAACAGG
>OTU_210
TACGTAGGGTGCGAGCGTTGTCCGGATTTATTGGGCGTAAAGAGCTCGTAGGCGGTTTGTCGCGTCGGAAGTGAAAACCT
GGGGCTTAACTTCGGGCTTGCTTTCGATACGGGCAGACTTGAGGTAGGCAGGGGAAAGTGGAATTCCGGGTGTAACGGTG
GAATGTGCAGATATCCGGAGGAACACCGGTGGCGAAGGCGGCTTTCTGGGCCTTACCTGACGCTGAGGAGCGAAAGCGTG
GGGAGCGAACAGG
>OTU_211
TACGTAGGTGGCAAGCGTTGTCCGGATTTACTGGGTGTAAAGGGCGTGTAGCCGGGCTGACAAGTCAGATGTGAAATCCG
GGGGCTCAACCCCCGAACTGCATTTGAAACTGTTGGTCTTGAGTATCGGAGAGGCAGGCGGAATTCCTAGTGTAGCGGTG
AAATGCGTAGATATTAGGAGGAACACCAGTGGCGAAGGCGGCCTGCTGGACGACAACTGACGGTGAGGCGCGAAAGCGTG
GGGAGCAAACAGG
>OTU_212
TACGTAGGGGGCAAGCGTTATCCGGATTTACTGGGTGTAAAGGGAGCGTAGACGGCATAGCAAGTCTGAAGTGAAAGCCC
AAGGCTCAACCATGGGACTGCTTTGGAAACTGTTAAGCTAGAGTGCTGGAGAGGTAAGCGGAATTCCTAGTGTAGCGGTG
AAATGCGTAGATATTAGGAAGAACACCAGTGGCGAAGGCGGCTTACTGGACAGTAACTGACGTTGAGGCTCGAAAGCGTG
GGGAGCAAACAGG
>OTU_213
TACGTAGGTGGCAAGCGTTATCCGGATTTACTGGGTGTAAAGGGCGTGTAGGCGGGACTGCAAGTCAGATGTGAAAACCA
CGGGCTCAACCTGTGGCCTGCATTTGAAACTGTAGTTCTTGAGTACTGGAGAGGCAGACGGAATTCCTAGTGTAGCGGTG
AAATGCGTAGATATTAGGAGGAACACCAGTGGCGAAGGCGGTCTGCTGGACAGCAACTGACGCTGAGGCGCGAAAGCGTG
GGGAGCAAACAGG
>OTU_214
TACGGAGGGTGCAAGCGTTATCCGGATTCACTGGGTTTAAAGGGTGCGTAGGTGGGTTGGTAAGTCAGTGGTGAAATCTC
CGTGCTTAACATGGAAACTGCCATTGATACTACTGGTCTTGAATTTTCAGGAGGTAAGCGGAATATGTCATGTAGCGGTG
AAATGCTTAGATATGACATAGAACACCAATTGCGAAGGCAGCTTACTACAGGAATATTGACACTGAGGCACGAAAGCGTG
GGGATCAAACAGG
>OTU_215
TACATAGGGAGCAAGCGTTATCCGGAATTATTGGGTGTAAAGGGTGCGTAGACGGGAAATTAAGTTAGTTGTGAAATCCC
TTGGCTTAACTGAGGAACTGCAACTAAAACTGATTTTCTTGAGTACTGGAGAGGAAAGTGGAATTCCTAGTGTAGCGGTG
AAATGTGTAGATACTAGGAGGAACACCAGTGGCGAAGGCGACTTTCTGGACAGTAACTGACGTTGAGGCACGAAAGTGTG
GGGAGCAAACAGG
>OTU_216
CACGTAGGCACCAAGCGTTGTCCGGATTTATTGGGCGTAAAGAGCTCGTAGGCGGTTCGATAAGTCGGGTGTGAAATCTT
TGGGCTCAACCCAAAGCGTGCACTCGATACTGTTGTGACTAGAGTTCGGTAGGGGAGTGGGGAATTCCTAGTGTAGCGGT
GAAATGCGCAGATATTAGGAGGAACACCGGTGGCGAAGGCGCCACTCTGGGCCGAAACTGACGCTGAGGAGCGAAAGCGT
GGGTAGCAAACAGG
>OTU_217
TACGGAGGGTGCGAGCGTTGTTCGGAATTATTGGGCGTAAAGCGCGCGCAGGCGGCTGAGGAAGTCCATGGGTGAAAGGC
CGGGGCTCAACCCCGGGCAGGCCCAGGATACTCTTTGGCTAGAGACACGTAGAGGCAAGCGGAATTCCGGGTGTAGCGGT
GGAATGCGTAGAGATCCGGAAGAACACCGGAGGCGAAGGCGGCTTGCTGGGCGTGATCTGACGCTGAGGCGCGAAAGCGT
GGGGAGCGAACAGG
>OTU_218
TACGTAGGGCGCAAGCGTTGTCCGGAATTATTGGGCGTAAAGAGCTCGTAGGCGGTCTGTCACGTCTGCCGTGAAAACCC
GAGGCTTAACCTCGTGGCTTGCGGTGGATACGGGCAGACTAGAGGTAGGTAGGGGAGAACGGAATTCCCGGTGTAGCGGT
GAAATGCGCAGATATCGGGAGGAACACCGGTGGCGAAGGCGGTTCTCTGGGCCTTACCTGACGCTGAGGAGCGAAAGCAT
GGGGAGCGAACAGG
>OTU_219
TACGGAGGGGGCTAGCGTTGTTCGGAATTACTGGGCGTAAAGCGCACGTAGGCGGCTTTACAAGTCAGAGGTGAAAGCCT
GGAGCTTAACTCCAGAACTGCCTTTGAGACTGTATCGCTTGAACACGGGAGAGGTGAGTGGAATTCCGAGTGTAGAGGTG
AAATTCGTAGATATTCGGAAGAACACCAGTGGCGAAGGCGGCTCACTGGACCGTTGTTGACGCTGAGGTGCGAAAGCGTG
GGGAGCAAACAGG
>OTU_220
TACGTAAGTGGCAAGCGTTATCCGGAATTATTGGGTGTAAAGGGTATGTAGGTGGAACTATAAGTCATTAGTAGAAAATT
TAGGCTCAACCTAAAAGGTGCTAATGAAACTGTAGAACTAGAGTATGGGAGAGGAAAGCGGAATTAACAGTGTAGCGGTG
AAATGCGTAGATACTGATAGGAACGTCAATGGCGAAGGCAGCTTTCTGGACCAATTACTGACGCTGAAATACTAAAGCTA
GGGGAGCAAACAGG
>OTU_221
TACGTAGGGTCCAAGCGTTATCCGGAATCACTGGGCGTAAAGCGTGCGTAGGCGGGTGTTTAAGTGTGATGCGAAATCCT
GGGGCTCAACCCCATGGACTGTATCGCATACTGGATACCTTGAGGAATGCAGAGGCAAGTGGAATTACCGGTGTAGCAGT
GAAATGCGTAGAGATCGGTAGGAACACCAATGGCGAAGGCAGCTTGCTGGGCATTATCTGACGCTAAGGCACGAAAGCGT
GGGGAGCGAACAGG
>OTU_222
TACGTAGGGTGCAAGCGTTGTCCGGAATTATTGGGCGTAAAGAGCTCGTAGGCGGTTTGTCGCGTCGGCCGTGGAACCCT
CGCGCTCAACGCGAGGCGTGCGGTCGATACGGGCAGACTTGAGTTCGGCAGGGGAGACTGGAATTCCTGGTGTAGCGGTG
AAATGCGCAGATATCAGGAGGAACACCGGTGGCGAAGGCGGGTCTCTGGGCCGATACTGACGCTGAGGAGCGAAAGCGTG
GGGAGCGAACAGG
>OTU_223
TACGTAGGGGGCGAGCGTTGTCCGGAATCACTGGGCGTAAAGGGTGCGTAGGCGGCCTGCTAAGTCTCTGTGTGAAATCT
CCCGGCTCAACCGGGAGGGTGCACGGGAAACTGACAGGCTGGAGTACCGGAGAGGGTCGCGGAATTCCAGGTGTAGCGGT
GGAATGCGTAGATATCTGGAGGAACACCAGTGGCGAAGGCGGCGACCTGGACGGTAACTGACGCTGAGGCACGAAAGCTG
GGGGAGCAAACAGG
>OTU_224
TACGGAGGGGGCTAGCGTTGTTCGGAATTACTGGGCGTAAAGCGCGCGTAGGCGGTTTCTTAAGTCAGAGGTGAAAGCCC
GGAGCTCAACTCCGGAATAGCCTTTGAGACTGGGAGACTTGAATCCAGGAGAGGTGAGTGGAATTCCGAGTGTAGAGGTG
AAATTCGTAGATATTCGGAAGAACACCAGTGGCGAAGGCGGCTCACTGGACTGGTATTGACGCTGAGGTGCGAAAGCGTG
GGGAGCAAACAGG
>OTU_225
TACGTAGGGGGCAAGCGTTGTCCGGAATCATTGGGCGTAAAGAGCGTGTAGGCGGTCCGGTAAGTCGGTTGTGAAAGCCG
AGGGCTCAACCCTCGGAGGCCGACCGATACTGCCGGGCTAGAGTCCGGAAGAGGCGAGTGGAATTCCTGGTGTAGCGGTG
AAATGCGCAGATATCAGGAGGAACACCAATGGCGAAGGCAGCTCGCTGGGACGGTACTGACGCTGAGACGCGAAAGCGTG
GGGAGCAAACAGG
>OTU_226
TACAGAGGATGCAAGCGTTATCCGGAATGATTGGGCGTAAAGTGTCTGTAGGTGGCTTTTTAAATTCGCCGTCAAATCCT
AGGGCTCAACCCTGGACAGGCGGTGGAAACTACCAAGCTGGAGTACGGTAGGGGCAGAGGGAATTTCCGGTGGAGCGGTG
AAATGCATAGAGATCGGAAAGAACACCAACGGCGAAAGCACTCTGCTGGGCCGACACTGACACTGAGAGACGAAAGCTAG
GGGAGCGAATGGG
>OTU_227
TACGTAGGGGGCAAGCGTTGTCCGGAATGACTGGGCGTAAAGGGCGTCTAGGTGGCCCGGCAAGTGTGAGGTGAAAGGCA
GCGGCTCAACCGCTGTTGCGCCTCGCAAACTTTCGGGCTTGAGGACAGTAGAGGCGAGTGGAATTCCCGGTGTAGCGGTG
AAATGCGTAGAGATCGGGAAGAACACCAGTGGCGAAGGCGGCTCGCTGGGCTGGTCCTGACACTGAAGCGCGAAAGCGTG
GGGAGCGAACGGG
>OTU_228
TACATAGGGAGCAAGCGTTATCCGGAATGATTGGGCGTAAAGCGTCTGTAGGTGGTTGAAAAAGTCGACTGTCAAATCCC
AAGGCTCAACCTTGGTCCGGCAGTCGAGCACTTTTTAACTTGAGTGTGGTAGAGGTAGAGGGAATCCCTAGCGTAACAGT
GAAATGTGTAGATTTTAGGGAGAACACCAGCGGCGAAGGCGCTCTACTGGGCCAAGACTGACACTGAGAGACGAAAGCTA
AGGGAGCGAATAGG
>OTU_229
TACAGAGGCCCCAAGCATTACCCGGAATTACTGGGCGTAAAGGGTGCGTAGGTGGTCGTATTAGTCGTCTGTTAAACCCC
GGGGCTCAACCCCGGATCTGCAGGCGAAACGGTACGACTCGAGGGCGTGAGAGGTACATGGAACTCTAGGTGTAGGGGTG
AAATCCGTTGATATCTAGGGGAACACCGAAAGCGAAGGCAATGTACTGGCGCGTTCCTGACACTGAAGCACGAAAGCGTG
GGTAGCGAACGGG
>OTU_230
TACGGAGGGTGCAAGCGTTATCCGGATTTACTGGGTTTAAAGGGTGTGTAGGCGGACAGTTAAGTCAGTGGTGAAATCTC
CGGGCTCAACCCGGAAACTGCCGTTGATACTATCTGTCTTGAATATCGTTGAGGTAGGCGGAATATGTCATGTAGCGGTG
AAATGCTTAGATATGACATAGAACACCGATTGCGAAGGCAGCTTGCTAAACGATGATTGACGCTGAGGCACGAAAGCGTG
GGGATCAAACAGG
>OTU_231
TACGGAGGATCCAAGCGTTATCCGGATTTATTGGGTTTAAAGGGTGCGTAGGCGGCCTGTTAAGTCAGGGGTGAAAGACG
GTAGCTCAACTATCGCAGTGCCCTTGATACTGATGGGCTTGAATGTACTAGAGGCAGGCGGAATGTGACAAGTAGCGGTG
AAATGCATAGATATGTCACAGAACACCGATTGCGAAGGCAGCTTGCTATGGTACCATTGACGCTGAGGCACGAAAGCGTG
GGGATCAAACAGG
>OTU_232
TACGTAGGGGGCGAGCGTTATCCGGAATTACTGGGTGTAAAGGGTGAGTAGGCGGCTGTGCAAGTCATATGCGAAATACA
GGGGCTTAACCCCTGTGCCGCATAAGAAACTTTACAGCTTAGAGTGCAGGAGAGGCAAGCGGAATTCCTGGTGTAGCGGT
GAAATGCGTAGATATCAGGAAGAACACCGGTGGCGAAGGCGGCTTGCTGGACTGTAACTGACGCTGAGTCACGAAAGCGT
GGGGAGCGAACAGG
>OTU_233
TACGTAGGTGGCAAGCGTTGTCCGGATTTACTGGGCGTAAAGGATGCGTAGGCGGACATTTAAGTCAGATGTGAAATACC
CGAGCTTAACTTGGGTGCTGCATTTGAAACTGGGTGTCTAGAGTGCAGGAGAGGTAAGTGGAATTCCTAGTGTAGCGGTG
AAATGCGTAGAGATTAGGAAGAACACCAGTGGCGAAGGCGACTTACTGGACTGTAACTGACGCTGAGGCATGAAAGCGTG
GGGAGCAAACAGG
>OTU_234
TACGGAGGATGCAAGCGTTATCCGGATTTATTGGGTTTAAAGGGTCCGCAGGCGGGCCTGTAAGTCAGGGGTGAAAGCCG
GCAGCTTAACTGTCGAACTGCCTTTGATACTGCAGGTCTTGAGTGAGATTGAAGTAGCTGGAATGTGTAGTGTAGCGGTG
AAATGCATAGATATTACACAGAACACCAATAGCGAAGGCAGGTTACTAAGTCTTAACTGACGCTGAGGGACGAAAGCGTG
GGGAGCGAACAGG
>OTU_235
TACGGAGGGTGCGAGCGTTAATCGGAATAACTGGGCGTAAAGGGCACGCAGGCGGTGACTTAAGTGAGGTGTGAAAGCCC
CGGGCTTAACCTGGGAATTGCATTTCATACTGGGTCGCTAGAGTACTTTAGGGAGGGGTAGAATTCCACGTGTAGCGGTG
AAATGCGTAGAGATGTGGAGGAATACCGAAGGCGAAGGCAGCCCCTTGGGAAAGTACTGACGCTCATGTGCGAAAGCGTG
GGGAGCAAACAGG
>OTU_236
TACGGAGGATCCAAGCGTTATCCGGAATTACTGGGCGTAAAGAGTTGCGTAGGTGGCAGAGTAAGTTGGTAGTGAAAGCG
TACAGCTCAACTGTATATCCATTACCAAAACTGCTCAGCTAGAGGACGAGAGAGGTAGATGGAATTCCTAGTGTAGGGGT
AAAATCCGTTGATATTAGGAGGAACACCGATGGCGTAGGCAGTCTACTGGCTCGTTCCTGACACTCAGGCACGAAAGCGT
GGGGAGCGAACGGG
>OTU_237
TACGTAGGGGGCGAGCATTATCCGGATTCACTGGGCGTAAAGGGAGCGCAGGCGGCACGGCAAGTCCGGTGTGAAAGCCC
GGGGCCCAACCCCGGGACTGCACTGGAAACTGCCGGGCTGGAGTGTCGGAGGGGCAGGCGGAATTCCTAGTGTAGCGGTG
AAATGCGTAGATATTAGGAGGAACACCGGTGGCGAAGGCGGCCTGCTGGACGACGACTGACGCTGAGGCTCGAAAGCGTG
GGGAGCAAACAGG
>OTU_238
TACGTAGGGGGCAAGCGTTATCCGGATTTACTGGGTGTAAAGGGAGCGTAGACGGCTGTGCAAGTCAGAAGTGAAAGCCC
GGGGCTCAACCGCGGGACTGCTTTTGAAACTGTGTAGCTGGAGTGCAGGAGAGGTAAGTGGAATTCCTAGTGTAGCGGTG
AAATGCGTAGATATTAGGAGGAACACCGGTGGCGAAGGCGGCTTACTGGACTGTAACTGACGTTGAGGCTCGAAAGCGTG
GGGAGCAAACAGG
>OTU_239
TACGTAGGTGGCAAGCGTTGTCCGGATTTACTGGGTGTAAAGGGCGTGCAGCCGGAGAGACAAGTCAGATGTGAAATCCA
CGGGCTCAACCCGTGAACTGCATTTGAAACTGTTTCCCTTGAGTGTCGGAGAGGTAATCGGAATTCCTTGTGTAGCGGTG
AAATGCGTAGATATAAGGAAGAACACCAGTGGCGAAGGCGGATTACTGGACGATAACTGACGGTGAGGCGCGAAAGCGTG
GGGAGCAAACAGG
>OTU_240
TACGTAGGGGGCAAGCGTTATCCGGAATTACTGGGTGTAAAGGGAGTGTAGACGGTGATGCAAGTCTGGAGTGAAAGGCG
GGGGCCCAACCCCCGGACTGCTCTGGAAACTGTGTAACTTGAGTGCAGGAGAGGTAAGCGGAATTCCTAGTGTAGCGGTG
AAATGCGTAGATATTAGGAGGAACACCAGTGGCGAAGGCGGCTTACTGGACTGTAACTGACGTTGAGGCTCGAAAGCGTG
GGGAGCAAACAGG
>OTU_241
TACGAAGGGTGCAAGCGTTGCTCGGAATTATTGGGCGTAAAGGGAAGGTAGGTGGTTACGTATGTCTGAGGTGAAAGCCC
CAAGCTTAACTTGGGAAGTGCCTTGGAAACGGCGTAACTAGAGTACTGGAGAGGTTTGTAGAATTCCCGGTGTAGCGGTG
AAATGCGTAGAGATCGGGAGGAATACCAGAGGCGAAGGCGACAAACTGGACAGTTACTGACACTAAACTTCGAAAGCGTG
GGGAGCAAACAGG
>OTU_242
TACGGAGGATCCAAGCGTTATCCGGAATTACTGGGCGTAAAGAGTTGCGTAGGTGGCATAGTAAGCAGACAGTGAAATCG
TGCGGCTCAACCGCATACCCATTGTCTGAACTGCTAAGCTTGAGTATGAGAGAGGTAGATGGAATTTCTAGTGTAGGAGT
GAAATCCGTAGATATTAGAAGGAACACCGATGGCGTAGGCAGTCTACTGGCTCATTACTGACACTAAGGCACGAAAGCGT
GGGGAGCGAACGGG
>OTU_243
CACGTAGGCACCAAGCGTTGTCCGGATTTATTGGGCGTAAAGAGCTCGTAGGCGGTTCGGTAAGTCGGGTGTGAAAACTC
TGGGCTCAACCCAGAGCCGCCACCCGATACTGCTGTGACTCGAGTGCGGTAGGGGAGCGGGGAATTCCTGGTGTAGCGGT
GAAATGCGCAGATATCAGGAGGAACACCAGTGGCGAAGGCGCCGCTCTGGGCCGTGACTGACGCTGAGGAGCGAAAGCGT
GGGTAGCAAACAGG
>OTU_244
TACGAAGGGGGCAAGCGTTGTTCGGATTTACTGGGCGTAAAGGGCGCGTAGGCGGATGTTCAAGTCAGAGGTGAAAGCCC
TGGGCTCAACCCGGGAACTGCCTTTGAAACTGGACGTCTTGAGTATGGGAGAGGGTGGCGGAATACCCAGTGTAGAGGTG
AAATTCGTAGATATTGGGTAGAACACCAGTGGCGAAGGCGGCCACCTGGCCCATAACTGACGCTGAGGCGCGAAAGCGTG
GGGAGCAAACAGG
>OTU_245
TACGAACTGTGCAAACGTTATTCGGAATCACTGGGCTTACAGGGTGCGTAGGCGGTCTGTTAAGTAGGGTGTGAAAGCCC
CCGGCTCAACCGGGGAATTGCGCCCTAAACTGGCGGACTGGAGTGAGATAGGGGTGTGCGGAACTTCCGGTGGAGCGGTG
AAATGTGTTGATATCGGAAGGAACGCCGGTGGCGAAAGCGGCACACTGGATCTCAACTGACGCTGAGGCACGAAAGCCAG
GGGAGCGAACGGG
>OTU_246
TACGTAGGGGGCAAGCGTTATCCGGATTTACTGGGTGTAAAGGGAGCGTAGACGGTGATGCAAGTCAGAAGTGAAAGCCC
GGGGCTCAACTCCGGGACTGCTTTTGAAACTGTGTGACTGGAGTGCAGGAGAGGTAAGCGGAATTCCTGGTGTAGCGGTG
AAATGCGTAGATATCAGGAGGAACACCAGTGGCGAAGGCGGCTTACTGGACTGTAACTGACGTTGAGGCTCGAAAGCGTG
GGGAGCAAACAGG
>OTU_247
GATGGGGGGGGGGGCAAGAGTTCTTCAGAATGACTGGGCGTAAAGGTCACGTGGGCGGTGAATCGAGTTGAAAGTGAAAG
CCGCCAAAACCGGCGGAATGCTCTCGAAACCAATTCACAGTGAGACAGAGGATAGTGGAATTTCATATGTAGGGGTGAAA
TCCGGAGATCTACGAAGGAACGCCAAAAGCGAAGGCATCTCTCTAGGTCCCTACCGACGCTTAGGTGCGAAAGCATGGGG
AGCGAACAGG
>OTU_248
TACGTAGGGTCCGAGCGTTGTCCGGAGTTACTGGGCGTAAAGCGCGCGCAGGCGGCCCGGCAAGCATGGCGTGAAAGCCC
CCGGCCTAACCGGGGAGAGTCGTCGTGGACTGCCGGGCTTGAGGGCGGTAGGGGTTGGTGGAATTCCCGGTGTAGTGGTG
AAATGCGTAGAGATCGGGAGGAACACCCGTGGCGAAGGCGGCCAACTGGGCCGACCCTGACGCTGAGGCGCGAAGGCGTG
GGGAGCGAACGGG
>OTU_249
CCCTAGTCTTAGCTCCATTGTACATGTCCTTGAATACTTTGATGTAGGCTTCCGACACGCTCTTCGCCTCCAAACACCTC
CATAGCACCTCCCTTGGGAACTTGTCATACGCCTTCTCCAAGTCGATAAGCACCATGTGCAGGTCTTTCTTCTTATCCCT
GAACTGCTCCACCAGCCTCCTGACAAGGTGGATAGCTTCTGTAGTGGAGTGACCCGGCATGAAACCGAACTGGTTCACAG
ATATAGATATCATCTCCCTCACCCTCGCCTCGATCACCCGCTCCCAGACCTTCATGGTGTGACTTATTA
>OTU_250
CCCTAGTCTTAGCTCCATCGTACATGTCCTTGATTACTCTGATGTAGGCTTCCGGCACGCTCTTCGCCTCCAAGCACCTC
CATAGCACCTCCCGTGGGACCTTGTCATAAGCCTTCTCCAAGTCAATAAGTACCATGTGCAGGTCCTTCTTCTTATCCCT
AAACTGCTCCACCAGCCGCCTGACAAGGTGGATAGGTTCTGTAGTGGAGCGACCCGGCATGAAACCGAAATGGTTCACAG
ATATAGATGTCATATCCCTCACCCTCGCCCCGATCACCCGCTCCCAGACCTTCATGGTGTGACTTATTA
>OTU_251
TACGGAGGGTGCAAGCATTAATCGGATTTATTGGGCGTAAAGGGCGCGTAGGCGGGAAGATAAGTCAGATGTGAAATCCT
GGGGCTCAACCTCAGAACAGCATTTGAAACTATCTTTCTAGAGGGTAGGAGGAGAAAACGGAATTCCACAAGTAGCGGTG
AAATGCGTAGATATGTGGAAGAACACCGGTGGCGAAGGCGGTTTTCTATCTTATTCCTGACGCTGAGGCGCGAAAGCAAG
GGGATCAAACAGG
>OTU_252
CCCTAGTATTAGCTCCATCGTACATGTCCTTGATAACTCTGATGTAGGCTTCCGGCACGCTCTTCGCCTCCAAGCACTTC
CATAGCACCTCCCTTGGGACCTTGTCATACGCCTTCTCCAAGTCGATAAGCACTATGTGCAGGTCCTTCTTCTTATCCCT
GAACTGCTCCACCAGCCGCCTGACAATGTGGATAGCTTCTGTAGTGGAGAGACCCGGTAAGAAACCGAACTGGTTCACAG
AAATAGATGTCATATCCATCACCCGCGCCTCGATCACCCGCTCCCAGACCTTCATGGTGTGACTTATTA
>OTU_253
AAAGTAGTCGTGAAAGAGAGTGGGAAATTTTCGGGAAAAGATCAAGAGAGAAAAGCTCAACAAAAATTTCATCGGACCAG
CAATTTTTTAACTGAATTTTTCCACTCGTTAATAACTAGATCAAGCTTAAATTTGGTCTCAAATTTGTAAAATATTAGTA
CATAATTAAGAGAGCAAAGTCGTTTTGATTGAAAATATCACT
>OTU_254
TGTATAACACATCTCTCATACATGATCATCCCATGAGGAATACTTCTATAATTCTCCCCTGTCGCATAGCAAAATCTGAA
TATCAGAAGTCGATTAGCCGGGCGAGTACTGCAATACCAATGAAGCATCCGCAAGTCAAACACAATACACCTTCTGAATT
GCACACCCTTCTCAATCAATACCAAGTATCATTCACCTAGTC
>OTU_255
TCGGATGTGCTAACTGAGCATGTATGAAGGGACGACCCATGCTATGTTGAAACTAACCTCTAGAAGGAACACCAAAAAAA
CTACTACATTCCTGAGGCCTCTTAGCCTCCCTCTCAACTCGCGCTTGGCGGTGAACTGACTCTATCTCTTTTGAAATGTC
ATCCACCTCCTCAAAAAAAGAAAAAAATACTCTCTCTCTTTG
>OTU_256
AGAAAGTACTAGGAAACCTTAGAAACAAACGATGAAGAAAAAACATGGAAATCATAGTAGAAATATTTAGGAATTACAGC
AAAAAATAAAATAAATCAAAGTAGAGCAAATAAAATAGAGAATCGAAGAAACCCTAAGTTTTAAGAAGATGAACAGTTCG
AAAACAAAGTCGGTAAAAAAATGTGGGAAACACTTTGAAAT
>OTU_257
TAAAAGATGAAGTGGACACAGCCACGTGAGGAACAGTAGGAGAAGCAACAGGTAAAGACACGGGAGGGGGTAATGGAAAC
CAAAGTTGAAAGAGTATCAAGAGGCGATTCCTCAAAAACAGGCCAGGAAGCTTCATTACCCCTGAAACCATGAGCAAACA
ATCTATCAACAGAACTTGGAGGAGGGTCTAAAGTATCGTC
>OTU_258
CTAACACAACCAAAACGTCCACTCTGAAAATAGCTTATGTGAATTTACAATTGTTCTTCTTACCCTTCTTACACTGAAAT
ATAGAATCCATAGTCATACAGAATTACCGTACGTTCTGATACCATCCAATGTAAGTAATCAATTCTTGTGATATACAAAT
TCGAAACATTTTCAATTGCCACATATACATTTTGAATCC
>OTU_259
TAATAAACTGAAGTAAGTGATATGGTATAATATAACCTACCTAGATGTAGTAAAGCGATAAGGATAGATATACAAGGCTA
TGAAACAAGATATAACAATAGTCGTAAGTTCAATAAAATACCAAGCGAAGAACTTTAGTACACCTATAGAAGCCTTGAGA
GACTTCTTGTCATAGTTCTGTATATGTTCACAAAGTGAGGCCTAGG
>OTU_260
GTTCACTTAGATCTCACGAGTCATGAGTAAGTCTAGTTGAGTCTTGCAGATCAGTACGAAGATGTCTGTACTTATATTCA
AGAGGCCACAGGGCTGTTAGTAACACTTCCCTTCTTGATTCCTCATCGTGTGATTTGATTCCTTTTAAGCCTATGCTTTT
ATTCTTTCATATTCAATCTTATGCGACGCAAAGTGCTTGCCATCA
>OTU_261
TAAGGCTCGGCCTAATATATATGTATATATTTCTAAATCAAATTCAATTATATTTTCAATAAATTAAGCCACGTGAATGA
ATTCAAAAATTTCAAGTATTACATGGTAAAGTCCTAAGTCTACCCGGTCGTAAACATGCTTTAGCTACGTACAGACTCTC
GTCACCTCATGCGTACGTAGCACCCACAACTATTAACACATAACA
>OTU_262
TACGAAGGGGGCTAGCGTTGTTCGGAATTACTGGGCGTAAAGCGTGTGCAGGCGGCCTTTCAAGTCAGTGGTGAAAGCCC
GGAGCTCAACTCCGGAACTGCCATTGAAACTGCAAGGCTCGAGTACGAGAGAGGTGAGTGGAATTCCCAGTGTAGAGGTG
AAATTCGTAGATATTGGGAAGAACACCGGTGGCGAAGGCGGCTCACTGGCTCGTAACTGACGCTCATGCACGACAGCGTG
GGGATCAAACAGG
>OTU_263
AGTTGCAAAAATAAGAGCTTGAATACCACTTGTAAATAATCCAAGGAGCATGACAGGTATAGGAACTACTAAAGGTACTA
AAGAAACAAGAACAACAACTACTAATTCATCAGCTAAGATATTCCCGAAAAGTCGAAAACTAAGTGATAAAGGTTTTGTG
AAATCTTCTAAGATGTTAATGGGTAAAAGGATTGGGGTTGGTTGAATATATTTTCCGAAATAACCTAATCCTTTTTTTGT
AAGACCCGCATAGAAATATGCCACTGATGTGAGTAAAGCCAAAGCAACAGTAGTATTTATATCATTCGTGGGTGCGGCTA
ACTCCCCATGAGGTAATTGTATGATTTTCCAAGGTAAAAGAGCTCCTGACCA
>OTU_264
GAGATCACATAGGCCATAATGAATCATAGAGAGGAAAACAGGAGTCATATTAGGCTAGAAGAAGAAGAGAAATCATAGAG
AGAGAGTAGACATACTAGTTACATGGTAGGCAATCGAACCATAGGTAAAAGCACAAAAGAAACAACAAGAATCTTAACCA
AAACTGAAACATATTGTTTTAGGATTCTGTAAACTTAA
>OTU_265
TGATAGGATTGGTGGTCAGCTTATGCTTGAGAAGTTCAAGAGCCTCCATGCATTTCTCATCAAACACAAACTAAACATCT
TTCTCTAGCAACTTGCACAAGAGGTTAACTACCTTTGAAAAATCTTTAATGAACCTCCAGTAGAACCATGCGGGCCCAAG
AAAACTTTTAATTCCCTTGACAATGGTAGGGGAGGGAGCCTTGAAATCACATCGATTTTTGCTTTATCAACCTCAATACC
TTGTTTCAAA
>OTU_266
GACGAACCGAGCGAACGTTGTTCGGAATCACTGGGCTTAAAGGGCGCGTAGGCGGGCGATCAAGTCGGTGGTGAAATCCT
ACAGCTTAACTGTAGAACTGCCTCCGATACTGGTTGTCTCGAGGAAGGTAGGGGCGTGCGGAACAGTTGGTGGAGCGGTG
AAATGCGTTGATATCAACTGGAACTCCGGTGGCGAAGGCGGCACGCTGGACCTTTTCTGACGCTGAGGCGCGAAAGCCAG
GGGAGCAAACGGG
>OTU_267
CTGCTAGCTTTGCCTCTTTCTTAGCCAACTTATATTGCTCCCTATTCCCATCTTCTCCTCCTTGTCTACACTTTCCACTA
GCTTCAGATACGCGCTTTCTTGGTTTCCACTTTTCCTTCCATTTCTCCATTCCACCAGCAATCTCCCTTTATTTTTTCAA
ACATGCATTATAATTGGGCATGTCGAGTTCCCAAACAACTCAAGACCAAGTCCTACACCTGCACATTTGGGAGGTCTGAA
TTCTGTTGTTGTCTGTTCCT
>OTU_268
CACAACTACGAAGTCCATAGTAATGCGCTCCCATTTCCACTCAAGTATGGGCATCTGCTGAAGTAGGCCACCGGCCTCTG
GTGTTCATACTTACCATGATGGCAATTCAAACACCTAGCCACATACTCTACTATGTCTTTCTTCATTCACCGCCACCAAT
AATGCTGCCTCAAGTCACAATACATCTTCGTAGCACCTCGGTGAATGGAGTACCGTGAAATGTGTGCCTCCTCTAGAATC
CTCTCCCTCAAGCCATCGGC
>OTU_269
CCGCTGCTGTTGAAGTCCTCCCTCTCTAATACGCCACTGTTGAAATCGTTGTGCCACCACCGCCGCTGCTACTGTTTGTC
GAAGCACCACCTTATTAGCTTTTTAATTCTATTTTTCATCTACCAAGGTTAGTAATCTACCTTATTAGCTTTTTAATTTA
TAATTTTTGCGATACAATTTTATGTAATTGGTTAGTGTTTTTGTCTATTTAGTATTAGAGTTTTGTATAAAATATGAACT
TAATGTAGAA
>OTU_270
TACGTAGGGGGCAAGCGTTATCCGGAATCACTGGGTGTAAAGGGAGCGTAGACGGCTGAGCAAGCCTGAAGTGAAAGGCG
GGGGCCCAACCCCCGGACTGCTTTGGGAACTGTACGGCTGGAGTGCAGGAGAGGTAAGTGGAATTCCTAGTGTAGCGGTG
AAATGCGTAGATATTAGGAGGAACACCAGTGGCGAAGGCGGCTTACTGGACTGTAACTGACGTTGAGGCTCGAACGCGTG
GGGAGCAAACAGG
>OTU_271
ACCAACTACAAAATCCATAGTAATGCGCTCCCATTTGCACTCAGGTATAACCATCTGCTGGAGTAGGCCACCTGGCCTCT
GGTGCTCGTACTTAACCTGGTGGCAGTTAAGGCACCTCGCTACACACTCAACTATGTCCTTCTTCATCTGCCGCCACCAA
TAATGCTGTCTCAAGTCGCGATATATCTTCGTAGCACCTTGATTAATAGAGTACCGAGAACTGTGTGCCTCCTCTAGAAT
CTTTTCCCTCAATCCATCAAC
>OTU_272
CCCAACTACGAAGTCCATAGTAATGCGCTCCCATTTCCACTCAGGTATAGTCATATGTTGAAGTAGGCCATTTGGCCTCT
GGTGCTCATACTTGACCTGCTGGCAATATAGGCACCTAGCTACAAACTCCACTACGTCTTTCTTCATTTGCCGCCACCAA
TAATGCTGTCTTAGATCACGATACATCTCCGTAGCACCTGGATGAATAGAATACCGTGAATTGTATGTCTCCTCTAGAAT
CTTCTCCCTCAAGCCATCGAC
>OTU_273
CCCAACTACAAAGTCCATAGTAATTCGTTCCCATTTCCACTCTGGTATAATCATCTGCTGAAGTAGGCTATCTGGCCTCT
GGTGCTCATATTTAACTTGCTGGCAATTTAGACACCTAGATACATACTCAACTATGTCCTTTTTCATTCGTCGCCACCAA
TAATGTTGCCTCAAGTCACGATACATCTTAGTAGCACCTAGATGAATAGAATACCGAGAACTGTGTGCCTCTTCCAGGAT
ATTTTTCCTGAGTCCATCCAC
>OTU_274
CCCAACTACAAAATCCATAGTAATTCGTTCCCATTTCCACTCTAGTATAGTCATCTGCTGAAGTAGGCCACCTGGCCTCT
GGTGCTCATATTTAACTTGCTGGCAATTTAGACATCTAGATACATACTCAACTATGTCATTTTTCATTCGTCGCCACCAA
TAATGTTGCCTCAAGTCACGATATATCTTAGTAGCACCTGGATGAATAGAATACCGAGAACTGTGCGCCTCTTCCAGGAT
CTTTTTCCTCAGTCCGTCCAC
>OTU_275
TACGAAGGGTGCTAGCGTTGTTCGGAATTACTGGGCGTAAAGCGTGCGTAGGCGGCTTAGTAAGTCGATTGTGAAAGCCC
CAGGCTTAACTTGGGAACTGCAGTCGAAACTGCTTTGCTAGAGTCTGATGGGGGATAGTGGAATTCCTAGTGTAGGGGTG
AAATCCGTAGATATTAGGAGGAACACCAGTGGCGAAGGCGACTATCTATGTCAGTACTGACGCTGAGGTACGAAAGCGTG
GGGAGCAAACAGG
>OTU_276
GACGAACCGTGCGAACGTTGTTCGGAATCACTGGGCTTAAAGGGCGCGTAGGCGGGCTGGCAAGTCCGGGGTGAAATCCG
TCGGCTCAACCGGCGGACGGCCCTGGATACTGCCGGCCTCGAGGCGGGTAGGGGCGTGCGGAACTATGGGTGGAGCGGTG
AAATGCGTTGATATCCATAGGAACTCCGGTGGCGAAGGCGGCACGCTGGACCCGATCTGACGCTGAGGCGCGAAAGCCAG
GGGAGCGAACGGG
>OTU_277
GCAATAGGTCGTCTTCTACCCAAAACATCTCGTCTTGCCTTGATTGGCCAACTCGATAAGTTGTTTGGCTACCAGATCAT
GTTACATGCCTTCTTTTAAAGCCTCATGATCCCAAATTGCTGAAGTGATGTCAACAAGCTCGTCTTTTCGGCTCAAGGCA
TCAGCTACAATATTACGTTTGCTCGGCTTGTACTCCAGCACATAATCAAACTTGGCCAAGAAATCCTGCCACCTAGCATG
TTTTTTTGTGATCTTCTTCTGC
>OTU_278
TAAGGGTGGCCGAGGTAATAAGGGTGGCCGAGGTAATAAGGGTGGAAAAGTGATCGAAATCGCTATTGAAATAAAAATTT
GAGCAAATTGTGAAATCATGTGGAATTGTGGAAGATTGAAAACAGGAGAGATTGAAAACTTGTTTGGTTTGATTTTTCCT
TTTCTAGTGCATTTGATTATTGTTTCTATTACCGTTACCTATTTGCGTATGGTATTGTTGTTAATCCTTGTAAGTTGTTT
ATTGTTGTTGTATTGTTTGTGA
>OTU_279
CCCAATTACAAAGTCCATAGTGATGCACTCCCACTTCCACTACGATATAACCATCTGCTGAAGTAGGCCACCTGGCCTTT
GGTGCTCATACTTAACCTGCCGGCAATTTAGACATCTCGCCACATACTCAACTATATCCTTTTTCATCAGCCGCCACCAG
TAATGCTTTCTCAGGTCGTGATACATCTTCGTAGAACCTAGATAATTAGAATATCGTGAACTGTGTGCCTCTTCTGAAAT
CATCTCCCTCGGGCCATCAAC
>OTU_280
CCCAACTACGAAATCCATAATGATTCGCTTCCATTTCCACTCCGGTATAACCATCTGCTGATATAGGGCACCTAGCCTCT
GGTGCTCATACTTAACCTGCTGGAAATTTAGACACCTCGCTACATACTCAACTATATCCTTCTTCATCCACCGCCACCAA
TAATGCTGCATCGGGTCGCGATACATCTTTGTAGCACCTGGATGAATAAAACACCGAGAAATGTATGCCTCCTATAGAAT
CTTCTCCCTCAATCCATCAAT
>OTU_281
CCCAACTACGAAGTCCATAGTGATGCGCCCCCACTTACACTTAGGTATAGTCATCTGCTGGAGTAGGCCTCCTAGCCTCT
AGTGCTCATACTTAACCTGCTGGTAATTTAGGCATCTAGCTACATACTCAACTATGTCTTACTTCATCCGCCGCCACCAA
TAATGCTGCCTCAGGTCATGGTACATCTTCGTAGCACCTGGATGAATGGAATATCGGGAACTGTGCGCCTTCTCTAGAAT
CCTCTCCCTCAAGACATCGAC
>OTU_282
TCCAACTACGAAGTCCATAGTGATGCTCTCCTATTTCCACTCAGGTATAGTCATCTGCTGAAGTAGGCCACATGGCCTTT
GGTGCTCATACTTCACCTACTGACAATTTAGGCACCTAGCCACATACTCAACTAAGTCTTATTTCATCCGCCGCCACCAA
TAATGCTGTCTCAGGTCACGATACATCTTCGTAGCACCTGGATGAATAGAATACCGAAAACTGTGTGCCTCCTCTAGGAT
CCTCTCCCTCAAGCCATCAAC
>OTU_283
CCCAACCACGAAGTCCATGGTAATGCGCTCCCATTTCCACTCAGGTATAGTCATTTGCTGAAGTAGGCCATCTGGCCTCT
GGTGTTCATATTTGACCTGCTGGCAATTCAGACACCTAGCCACATACTCAACTATATATTTCTTCATTTGCCGCCACCAA
TAGTGCTGTCTCAGGTCACGATACATCTTCGTAGTACCTGGATGAATAGAGTACCGAGAACTGTGTGCCTCTTCTAGAAT
CCTCTCTCTCAAGCCATCGAT
>OTU_284
GATGGGGGCAAGCGTTCTTCAGAATGACTGGTCGTAAAGGGCACGTATGCGGTGAATCGGTTTGAAAGTAGATGCCGCCA
AAAATGGGCAGAATGCTCTCGAAACCAATTCACTTGAGTGAGACAGTGGAGAGTGGAATTTCCTGTGTAGGGGTGACATC
CAGAGATATATGAGGAACACCAAAAGGGAAGGCAACTCTCTGGGTCCCTTACCGATGATGAGGTGCGAAAGCATGGGGAG
AAAACATG
>OTU_285
CCTTAGTCTTAGCTCCATCGTACATGTCCTTAATTACTCTGATGTAGGCTTCTGGCACGCTCTTCGCCTCCAAGCACCTC
CATAGCACCTCCCTAGGGACCTTGTCATACGCCTTCTCCAAGTCGATAAGCACCATGTGCACGTCCTTCTTCATATCCCT
GAACTGCTCCACCAGCCTCCTGACAAGGTGGATAGCTTCTGTAGTGGAGCGACCCGGCATGAAACCGAACTGGTTCATAG
ATATAGATGTCATCTCCCTCACCCTCACCTCGATCACTCGCTCCCAGACCTTCATGGTGTGACTTATTA
>OTU_286
CCCTAGTCTTAGCTCCATCGTACATGTCCTTGATTACTCTGAAGTAGGCTTCCGGCACGCTCTTCGCCTCCAAGCACCTC
CATAGAACCTCCCTTGGGACCTTGTCATACGCCTTTTCCAAGTCGATAAGCACCATGTGCAGGTCCTTCTTCTTATCCCT
GAACTGCTCCACCGGCCGCCTGACAAGGTGGATAGCTTCTGTAGTGGAGCGATCCGACATGAAATCGAACTGGTTCACAG
ATATAGATGTCATATCCCTCACCCTCGCCTCGATCACCCGCTCCCACACCTTCATGGTGTGACTTATTA
>OTU_287
CCCTAATCTTATCTCACTCATACATGTCCTTAATTACTCTGATGTAGGCTTCTGACACGCTCTTCGCCTCCAAGCACCTT
CATAGCACCTCCCTTGGGACCTTGTCATACGCCTTCTCCAAGTCGATAAGCACCATGTGCAGGTCCTTCTTCTTATCCCT
GAACTCCTCCACCAGCCTCCTTACAAGGTGGATAGCTTCTGTAGTGGAGCGACCCGGCATGAAACCGAACTGGTTCACAG
ATATAGATGTCATCTCCCTCAACCTCGCCTCGATCACCCGCTCCCAGACATTCATGGTATGACTTATTA
>OTU_288
CCCTAGTCTTAGCTCCATCGTACATGTCCTTGATTACTCTGATGTAGGCTTCCGGCACGCTCTTCGCCTCCAAGCACTTC
CATAGCACCTCCCTTGGGACCTTGTCATACGCCTTCTCCAAGTCGATAAGCACCATGTGCAGGTTTTTCTTCTTATCCCT
GAACTGCTCCACCAGCCGCCTGACAATGTGGATAGCTTCTGTAGTGGAGCGACCCGGCATGAAACCGAACTGGTTCACAG
ATATAGATGTCATATCCCTCACCCTCGCCTCGATCACCCGCTCCCAGACCTTCATGGTGTAACTTATTA
>OTU_289
GACGTACTGCGCGAACGTTATTCGGAATCACTGGGCTTAAAGGGTGCGCAGGCGGCTCGTCAAGCCCGTGGTGAAAGGCC
CCGGCCCAACCGGGGACGGTCTTCGGGGACTGACGAGCTCGGGCGAGCTAGGGGTCTGTGGAACTCCCGGTGGAGCGGTG
AAATGTGTTGAGATCGGGAGGAACGCCGGTGGCGAAAGCGACAGACTGGGGCTTTGCCGACGCTCAGGCACGAAAGCCAG
GGGAGCGAACGGG
>OTU_290
CCCTAGTCTTAGCTCCATCGTACATGTCCTTGATTACTCTGATATAGGCTTCCGGCACGCTCTTCGCCTTCAAGCACCTC
CATAGCACCTCCCTTGGGACCTTGTCATACGCCTTCTCCAAGTCGATAAGCACCATGTGCAGGTCCTTCTTCTTATCCAT
GAACTACTCCACTAGCTTCCTGACAAGGTGGATAGCTTCTGCTGTGGAGCGACCCTGCATGAAACCGAACTGGTTCACAG
ATATAGATGTTATCTCCCTCACCCTCGCCTCGATCACCCGCTCCCAGACCTTCATGGTGTGACTTATTA
>OTU_291
CCCAACTAAAAAATCCATAGTAATTCGTTGCCATTTCCACTCTGGTATGGTCATCTGCTGAAGTAGGCCACCTGGCCTCT
GGTGCTCATATTTAACTTGCCGGCAATTTAGACACCGAGCTACATACTCAACTATGTCCTTTTTCATTCGTCGCCACCAA
TAATGCTGCCTCAAGTCACGATACATCTTCGTAGCACCTGGATGAAGAATATCGGGAACTGTGTGCCTCCATGATATTTT
TCCTCAGTTCATCCAC
>OTU_292
ATTCTTCTTCGCTATTTTGACGTAAATTTACAGATTGATTCTTGATGGTTTTAAATACAGGCTTGCACTAATTTTGTTGT
AGCGCTAGAAAAGGTTTTTCTCTTTAAGTACTCCAGTGTAAAATGATCAAAGCTGTCCTTTCCTTCATTGCACGTGACCC
GAAACTACCTTGGTCACTCAGCCTCACACACTTGGCTCTTATATTCCTATAAACATAACAGATTTTCCCTGTTTTTATTT
CTCTGCATTTATTTATGCTGCTAGTTCAGTC
>OTU_293
AATTCACCAACCAGGATGGACCAAGTCACAGTCCCCAACGGTGCTATACCCCTCACCCATATTCGACGTGCAAGTCACCT
CAATACAGCACTATGATGTGCAAATCCGAGGTTTCAAACCCTCAAGGATATCATTTACAAGTATTACTCACCTCGAACCG
GCGAAATCTTTAGCCCGCGATGCCTCTGCTCCTCAAACTGACCTCCATGAGCGTCGTATCTAATGAAAATCAAAGCGAAT
ACATCGCAATATGCTAAGGGGACAATAGCCAATCGAAACGACTCGAAAAATATCGAAAATCATGAA
>OTU_294
GGATAAGGTTACAGTCTTGGCATGATAGTCCAAGATAGCGTAGTAAGGTGATAACCTGTCCATTCCCAATATGACATCAA
AATCAACCACATTGAAAAGTAACAAATCTACATGAGTCTTAAGACCCCCAATCACAACTATACATGAACAATTGACACAA
TCTATCATAATCGAATCACCTACCGGTGTAGATACATATACAGGGGAACTCAAGAATCACTAGGCATGACAAGATATGGT
GCAAAATATGATGACACATAGTAGTATGTAGATCCTGGATCAAATAGAACTGAAGCATCTCT
>OTU_295
TACTATTGATTTTATTATAAGGACCCCTTCTAGAAGGGTCTAAAGACTTCTACCACTTTCTATCCTTTATATTCTACCTA
TATTACCCTTGTTTGTTCTCAATATTACCAAAAATAACCTGAAAAGTCCACATTGCCCTTAATGGTCTTTAATTTATCAG
AAATGACTGTAAAAATCCTATGCTACGCTTCAATTATCTATTTGGTGCCAAAATTAAGTCCTAAGACTAATTTCCTAATC
CTAACAACTATAACCAATTCAAATAACACTACTCAAAGACAAACAACCAATTTCAGCAATCAA
>OTU_296
CCCAACCATGAAGTCCATGGTAATGCGCTGCCATTTCCACTCAGGTATAGTCATTTGCTGAAGTAGGCCAGGTTCATACT
TGACCTGCTGGCAATTCAGACACCTAGCCACATACTCAACTATATCTTTCTTCATCCGCCGCCACCGATAATGCTGTCTC
AGGTCACGATACATCTTCGTAGCACCTGAATGAATAGAATATCGAGAACTGTGTGCCTCCTCTAGAATCCTCTCTTTCAA
GACATCGAC
>OTU_297
TAAAAGAGGTAACGGTAGCGTATTGGGTCAGAGGGACTTAGCATTTCCAAAAGCAGCAAATATAGCTGAGGATGTGTGGT
AGGCACATGTCACGGGTTTGAACCCTAGCGAGTGAACAAAGTCAGGCATTTAAGTGGATAAGGATAATGGGTGGGTCTAT
TATCTATCAAGTTTCGAAGTTGGAAACAATGGATTTTCGGTTGTCAAAACAAATTAGTATATCTTACAAGAGGTCTCCAT
GAAGTATTTACGACTCTCCCATCAAGTATCAAATAAACCACAATTTTGGTTTGGTTACACC
>OTU_298
AACATCAATCGGGACGGACCAAGTCACAATCCCCAATAGTAGACGACCTCGCGCTCATCATTAAGTGCATGTCTCACCTC
AATATAGCAATACGTTGTGCAATCCGGGATTTAAAACCCTCAGTACATTATATACAATCATTACTCACCTCAAGGCGGTC
AAAATTCTAGCTCGCTATGCCCTTGCCTCTAAAATCGGCCTCCTCGCGCGTCGAATCTGACCAAAACTACAATGAATATG
TCATAATAGACTAAAGGAACAATACCCAATCTAAAATAAACGAAAACATTAAAAATCCCGAA
>OTU_299
TACGTAGGGGGCTAGCGTTGTCCGGAATCATTGGGCGTAAAGCGCGCGTAGGCGGTCAGGTAAGTCCGGTGTGAAAGTCA
AAGGCTCAACCTTTGAATGCCGCTGGAAACTGCCTGACTTGAGTCCGGAAGGGGCGAGTGGAATTCCTGGTGTAGCGGTG
AAATGCGCAGATATCAGGAGGAACACCAATGGCGAAGGCAGCTCGCTGGAACGGTACTGACGCTGAGGCGCGAAAGCGTG
GGGAGCGAACAGG
>OTU_300
AAACATCAATCGGGATGGACCAAGTCACAATCCCCAGCAGAAAACGACCTCACGCTAATCATCAAGCGCGTGTCTCACCT
CAATATAGCACTACGATGTGCAATCCTGGGTTTCAAACCCTCAAGATATTATTTACAATCATTACTCACCTCGAATCGGT
AAAATCTCTAGCTCACGACGCCTTTGCCCCTCAAATCAGCCTCCACGCGCGTCGAATCTATCCAGAATCAGAACGAATAC
ATCACAATATTCTAAGGGAACAAAGCCCAAGAGAAAATAAATAGAAAAATATCAAAAATACCGAA
>OTU_301
AAACAACACTCGAGATGGACCAAGTCACAATCCCTAATAGTAACCGACCCCGCACTCATCATTGAGCGCGTAACTCACCT
CAATATTGAACTACGATGTGCAAATCCGATGTTTCAAACCCTTAGAACATCATTTACATTTATTACTGACCTTAAGCCGG
CCAAAACTCTAGCTCACTATACTCTTGCCCCTCAAATCATCCTCCTCGCGTGTAGAATATGACCAAAACCACAATGAATA
CGTCACAATAGGCTAGAGGAATAATACCCAATCTAAAACAATCGAAAAATATGAAAGATCCCTAA
>OTU_302
TGTGGTCATAAATTCTTATAGGAGTGTCCAAATGACAAACGGTTTGAAGAGTTAGAAACTAGACTCGAAGACCTTTCATT
TGATAAGTAGATCATCACATAATTCCTTATATATAGGTTTATATGCTAGTTAAAAATTTGGTCTTGTGCGTACCCATTTG
AAACTTTAGTCTATTATGAAATTTTCCAACTTGACTTAGACTTAGGCCTCTC
>OTU_303
CCCTAGTCTTAGCTCCATCGTGCATGTCGTTGATTACTCTGATGTAGGCTTCCGGCACGCTCTTCGCCTCCAAGCACCTC
TATAGCACCTCTTTTGGGACCTTGTCATACGCCTTCTCCAAGTCGATAAGCACCATGTGCAGGTCCTTCTTCTTATCCCG
AACTGCTCCACCAGCCTCCTGGCAAGGTGGATAGCTTCTGTGTAACTTATTA
>OTU_304
GTAACACTTCTAAACTTGGTGTTGAGGGTATGAGACCCTGAATTATGTGTTATGTGTTTGGTGTTGAGGTGACGCATATG
CTAGGTGACGGGCGTGTGGGCGTGCACCGTGTGAATTATGACTCCGTTATTTCTGTGGTACTGTGTAGTTACCTGATCTT
ATCTGTAATCATAAAATCTCTACGTGCTAGATTAATTGAGTTGTAATCCAT
>OTU_305
ATGCATGACTGCCTGATCAGTCATAGCTCGGTGGTAAATGTATAACTACCCAACAAGCTATAGCGTTATGATAAACGCAT
GACTGCCCAACCAGCTGTAGCTCGATGGTGAATGTGTAACCGCCCAATTGCCCGTAGCTCGATGGTAAATGAAGATGCAT
GTGTTACAATATTATAAACATTAAAAATTTTATCGTATGCCTCAATAGGGA
>OTU_306
CACCAATGAACTTGCAATCCAAGTATTCTGTCTTGGTCCTGCTCAACTTGAAACCCTTAGACTCTAGAGCATGTCTTTAG
ACCTCTAGCCTCTCGTTAACGCCACCTCGCGTCTCATCAATCAGGACTATGTCATCCGCAAATAACAAGCACCAAGGCAC
CTCCCCTTGAATGTGACGCGTCAAAGAATCCATCCCCATATGTTACAAATG
>OTU_307
TACGTAGGGGGCGAGCGTTGTCCGGAGTTACTGGGCGTAAAGCGCGCGCAGGCGGTTTGGTAAGTTTGGCGTGACAGGGA
TCGGCTCAACTGATCCAGAATGCCGAAAACTACCAGGCTTGAGAGACGGAGAGGGAGACGGAATTCCAGGTGGAGCGGTG
AAATGCGTAGAGATCTGGAGGAACACCAATGGCGAAGGCAGTCTCCTGGCCGTTATCTGACGCTCAGGCGCGAAAGCCAG
GGGAGCGAACGGG
>OTU_308
CCCTAGTCTTAGCTCCATCGTACATGTCCTTGATTACTCTGATGTAGGCTTTCGGCACACTCTTCGCCTCCAAGCACCTC
CACAGCACCTCCCTAGGGACCTTGTCATACGCCTTCTCCAAGTCGATAAGCACCATGTGCAGGTCCTTCTTCTTATCCCT
GAACTGCTCCACCAGGCTCCTGACAAGGTGGATAGCTTCTGTAGTGGAGCGACCCGACATGAAACTGAACTGGTTCACAG
ATATAGATGTCATCTCCCTCACCCTCGCCTCGATCACCCGCTCCCAGACCTTCATGGTGTGACTTATTA
>OTU_309
CCGAATCAAGACTAGGAGCCCCAGCCCTAACATCCTCACAAATGCTAGATAAGATAAACATCCTTTCCCAACCATCCGCT
AGGCCTTTAAGAAAGAGATTACCCTACTGGATACATAATCTGTCGTACCACGCCACACGATTCTCAGGATATCCGGCATA
GCCAATGTGACTGTCTTAGCATGAGAGTCCAGAATAGCATGCAACGGAGATAGCTAATCCATGCCTAGAATAACATCAAA
ATCCACCATGCTC
>OTU_310
TACGTAGGAAGCAAGCGTTATCCGGAATTATTGGGCGTAAAGCGTGTGTAGGCGGTCTTTAAAGTCCTTGTTTAAAGCCT
GCGGCTCAACCGCAGTTTTGGTAAGGATACTCAAAGACTAGAGGATTGTTCAGGGTACTGGAACAGTTGGTGTAGTGGTG
AAATACGTTGATATCAACTGGAACACCGAAGGCGAAGGCAAGTGCCTGGAATTCTCCTGACGCTGAGACACGAAAGCTAG
GGTAGCGAAACAG
>OTU_311
TACGGAGGGTGCGAGCGTTGTCCGGAATCATTGGGCGTAAAGGGCGCGTAGGTGGCCCCTCAAGCGTGCGGTGAAAGCCT
GGGGCTCAACCCCGGGTCGGCCGTGCGAACTGGGAGGCTGGAGCACTGTAGAGGCAGGCGGAATTCCGGGTGTAGCGGTG
GAATGCGTAGAGATCCGGAAGAACACCGGTGGCGAAGGCGGCCTGCTGGGCAGTTGCTGACACTGAGGCGCGACAGCGTG
GGGAGCAAACAGG
>OTU_312
TATTTAATGGAGAATATTCTACAGCATTTAGTACACTGCCCGTTACAAATGATTTGTCATTTATTCTCACTGTTACACAC
TCATCAATGGCCCTCATAATTGACATTAAAGAAGGGCATAATCCTAGGATCTTGTTCCCTAAGGTATAGCTATAAATAGT
GAGCTCAATTATCATGGTAAAGTAGACGAATTTTCAGAAACTTACAATATAATTTACTCAAAACTTTCTTGTTGGAAAAG
GCGAAGA
>OTU_313
TACGTAGGTGGCAAGCGTTGTCCGGATTTATTGGGTTTAAAGGGTGCGTAGGCGGCATAATAAGTCAGTGGTGAAAGCCG
ATCGCTTAACGATCGAACTGCCATTGATACTGTAGTGCTTGAGTATAGATGAGGTAGGCGGAATTGACAGTGTAGCGGTG
AAATGCATAGATATTGTCAAGAACACCAATTGCGAAGGCAGCTTACTAAGTTATAACTGACGCTGAGGCACGAAAGTGCG
GGGATCAAACAGG
>OTU_314
TACGGAGGGTGCAAGCGTTATCCGGATTCACTGGGTTTAAAGGGTGCGTAGGTGGATTGCCAAGTCCGTGGTGAAATCTT
CGAGCTTAACTCGGAAACTGCCGTGGATACTGGTAATCTTGAATATCGTGGAGGTCGGCGGAATATGTCATGTAGCGGTG
AAATGCATAGATATGACATAGAACACCAATTGCGAAGGCAGCTGGCTACGCGAATATTGACACTCAGGCACGAAAGCGTG
GGGATCAAACAGG
>OTU_315
TACGTAGGCAGCGAGCGTTGTTCGGAGTTACTGGGCGTAAAGAGTGCGTAGGCGGTTTTCTAAGTTCGGTGTGAAATCTC
CCGGCTCAACTGGGAGGGTGCGCCGAAAACTGGGAGGCTTGAGTATGGGAGAGGTAAGCGGAATTCCTGGTGTAGCGGTG
AAATGCGTAGATATCAGGAGGAACACCTGTGGTGTAGACAGCTTGCTGGACCATTACTGACGCTGAGGCACGAAAGCGTG
GGTAGCAAACAGG
>OTU_316
CCCTAGTCTTAGCACCATCGTACATGTCCTTGATTACTCTGATGTAGGCTTCCGGCACGCTCTTCGCCTCCAAGCACCTC
CATAGCACCTCCCTTGGGACCTTATCATATGCCTTCTCCAAGTCGATAAGCACCATGTGCAGGTCCTTCTTCTTATCCCT
GAATTGCTCCACCAGCCTCCTGACAAGGTGGATAGCTTTTGTAGTGGAGCGACCCGGCATGAAACCGAACTGGTTCACTG
ATATAAATGTCATCTCCCTCACCCTCGCCTCGATCACCCGCTCCCAAACCTTCATGGTATGACTTATTA
>OTU_317
TACGAAGGGGGCAAGCGTTGTTCGGAATTACTGGGCGTAAAGGGCGCGCAGGCGGCGCGAGAAGTCAGGCGTGAAAGCCC
CGGGCTCAACCTGGGAATTGCGCTTGATACTCTCGTGCTCGAGTTCGGGAGAGGAGAGTGGAATTCCCAGTGTAGAGGTG
AAATTCGTAGATATTGGGAAGAACACCGGTGGCGAAGGCGGCTCTCTGGACCGACACTGACGCTGAGGCGCGAAAGCGTG
GGGAGCAAACAGG
>OTU_318
CCCTAGTCTTAGCTCCATCGTACATGTCCTTGATTACTCTGATGTAGGCTTCCGGCACGCTCTTCGCCTCCAAGCACCTC
CATAGCACCTCCCTTGGGACCTTATCATACGCCTGCTCCAAGTCGATAAGCACCATGTGCAGGTCCTTTTTCTTATCCCT
GAACTGCTCTACCAGCCTCCTGACAAGGTGGATAGCTTCTGTAGCGGAGCGACCCGGCATGAAATCGAACTGGTTCACAG
ATATAAATATCATCTCCCTCACCCTCGCCTCGATCACCCGCTCCCAAACCTTCATGGTGTGACTTATTA
>OTU_319
TACGTAGGGTGCAAGCATTAATCGGAATAATTGGGCGTAAAGGACGCGTAGGCTGTTTGAAAAGTCTGATGTGAAATTAC
GGGGCTTACCCTCGTAACGGCATTGGAAACTCTCAAACTTGAGGACGGAAGGGGAAAGCGGAATTCCATGTGTAGCGGTG
AAATGCGTAGATATATGGAAGAACACCAGTGGCGAAAGCGGCTTTCTAGTACGTACCTGACGCTGAGGCGTGAGAGCAAG
GGGAGCAAACAGG
>OTU_320
AACGGAGGGAGCGAGTGTTACTCATCGTAACTGGGTGTAAAACGTCTGTAGACGGTTTATTAAGTTTTTATCTAAATCCG
TGTAAAAGCGTATATTTATTAATACTATTAAACTTGAGTTTAATGGATTGTAGCGGTGCCTTGTGTGTAAAAGTGAAATT
TGTAAAAACACAAGGAACGAACATTTGGTGAAAACAGCTATTAATATTAAACTGACGTTGAGAGACGAAAGTATAGGGAG
CGAACGGG
>OTU_321
TACGTAGGGGGCAAGCGTTGTCCGGATTTATTGGGCGTAAAGCGCTCGCAGGTGGTGCGTCGCGTCGTGCGTGAAAGGCC
CCGGCTCAACTGGGGAGGGTCGTGCGATACGGGCGGACTAGAGGCCAGTAGGGGGATGCGGAATTCCGGGTGTAGTGGTG
GAATGCGTAGAGATCCGGAGGAACACCAGCGGCGAAGGCGGCATCCTGGACTGGTCCTGACACTCAGGAGCGAAAGCGTG
GGGAGCGATCCGG
>OTU_322
TACGGAGGGTGCGAGCGTTGTCCGGAATCACTGGGCGTAAAGGGCGCGTAGGCGGCCCGTTAAGCGTGCGGTGAAAGCCC
GGGGCTCAACCCCGGGTCGGCCGTGCGGACTGGCGGGCTCGAGCACTGTAGAGGCGGGTGGAACTCCGGGTGTAGCGGTG
GAATGCGTAGAGATCCGGAAGAACACCGGTGGCGAAGGCGGCCCGCTGGGCAGTGGCTGACGCTGAGGCGCGACAGCGTG
GGGAGCAAACAGG
>OTU_323
TACGAGGGGTGCAAGCGTTGCTCGGAATTATTGGGCGTAAAGGGCAGGTAGGTGGTCTCATTTGTCTGGGGTGAAAGCCT
TGAGCTTAACTCAAGAAGTGCCCCAGAAACGGTGAGACTGGAGTCCTGGAGAGGGTCGTGGAATTCCCGGTGTAGCGGTG
AAATGCGTAGAGATCGGGAGGAACACCAGAGGCGAAGGCGGCGACCTGGACAGGAACTGACACTCAACTGCGAAAGCGTG
GGGAGCAAACAGG
>OTU_324
TACGTAGGGTGCGAGCGTTAATCGGAATTACTGGGCGTAAAGCGTGCGCAGGCGGTTCGTTGTGTCGGTGGTGAAATCCC
CGGGCTTAACCTGGGAATGGCCATGGAAACTGGCGAACTGGAGTGTGGCAGAGGGGGGTGGAATTCCGCGTGTAGCAGTG
AAATGCGTAGAGATGCGGAGGAACACCGATGGCGAAGGCAGCCCCCTGGGCTAACACTGACGCTCAGGCACGAAAGCGTG
GGGAGCAAACAGG
>OTU_325
TACGTAGGGGGCAAGCGTTGTCCGGAATTATTGGGCGTAAAGAGCTCGTAGGCGGCTCGTCACGTCTGCTGTGAAAATCC
GAGGCTCAACCTCGGACCTGCAGTGGATACGGGCGAGCTAGAACACGGTAGGGGAGACTGGAATTCCTGGTGTAGCGGTG
GAATGCGCAGATATCAGGAGGAACACCGGTGGCGAAGGCGGGTCTCTGGGCCGTTGTTGACGCTGAGGAGCGAAAGCGTG
GGGAGCGAACAGG
>OTU_326
TACGTAGGTGGCAAGCGTTGTCCGGAATTATTGGGCGTAAAGGGCTCGCAGGCGGTCTTCTAAGTCTGATGTGAAATCTT
GCGGCTTAACCGTAAGCGGTCATTGGAAACTGGAGGACTTGAGTACAGAAGAGGAGAGTGGAATTCCACGTGTAGCGGTG
AAATGCGTAGAGATGTGGAGGAACACCAGTGGCGAAGGCGGCTCTCTGGTCTGTAACTGACGCTGAGGAGCGAAAGCGTG
GGGAGCAAACAGG
>OTU_327
TACGTAGGGGGCAAGCGTTGTCCGGATTTATTGGGCGTAAAGCGCGTGTAGGCGGCCAGAAAAGTCCGCTGTGAAAACTC
GAGGCTCAACTTCGAGCTGTCGGTGGAAACTTTCTGGCTAGAGTCCGGAAGAGGAGAATGGAATTCCTGGTGTAGCGGTG
AAATGCGCAGATATCAGGAAGAACACCCGTGGCGAAGGCGGTTCTCTGGGACGGTACTGACGCTGAGACGCGAAAGCGTG
GGGAGCGAACAGG
>OTU_328
TACGGGGGGGACTAACGTTATTCATCATAACTGGGCGTAAAGGGTACGTAGGTGGCTTTTTAAGTCTTAACCAAAGAATC
TAAGCCTAACTTAGAAATTGTTTTTGATACTGCTAAGCTTGAGGTCAATATAGGTTAGTTATATTCTTGAAGTAAAAGTA
AAATCTTTAGATATCGAGAGGATAACCGAGTGGTTAATGCGACTTTCTGAATTGATGCTGACGCTGAGGTACGAAGGCAT
GGGTATCAAACGGG
>OTU_329
TACGTAGGGTGCAAGCGTTGTCCGGAATTATTGGGCGTAAAGAGCTCGTAGGCGGCCTGTCGCGTCGGCTGTGAAAACCC
GAGGCTCAACCTCGGGCCTGCAGTCGATACGGGCAGGCTAGAGTTCGGTAGGGGAGACTGGAATTCCTGGTGTAGCGGTG
AAATGCGCAGATATCAGGAGGAACACCGGTGGCGAAGGCGGGTCTCTGGGCCGAAACTGACGCTGAGGATCGAAAGCGTG
GGGAGCGAACAGG
>OTU_330
TACGTAGGGTGCGAGCGTTAATCGGAATTACTGTGCGTAAAGCGTGCGCAGGCGGTTTTGTAAGACAGGCGTGAAATCCC
CGGGCTCAACCTGGGAATGGCGCTTGTGACTGCAAAGCTGGAGTGCGGCAGAGGGGGATGGAATTCCGCGTGTAGCAGTG
AAATGCGTAGATATGCGGAGGAACACCGATGGCGAAGGCAATCCCCTGGGCCTGCACTGACGCTCATGCACGAAAGCGTG
GGGAGCAAACAGG
>OTU_331
TACGGAGGGGGCTAGCGTTGTTCGGAATTACTGGGCGTAAAGAGCGCGTAGGCGGTTTATCAAGTTGGAAGTGAAAGCCC
GAGGCTTAACCTCGGAATTGCTTTCAAGACTGATTGACTAGAGAGTGGTAGAGGATGGTGGAATTCCTAGTGTAGAGGTG
AAATTCGTAGATATTAGGAGGAACACCGGTGGCGAAGGCGGCCATCTGGGCCATTTCTGACGCTGAGGCGCGAAAGCGTG
GGGAGCAAACAGG
>OTU_332
TACAGAGACTGCAAGCGTTATTCGGATTCACTGGGCGTAAAGGGTGCGCAGGCGGTTGGGTGTGTCAGATGTGAAATCCC
GAGGCTCAACCTCGGAACTGCGTCTGAAACTACTCGACTAGAGTACTGGAGAGGGTAACGGAATTCACGGTGTAGCAGTG
AAATGCGTAGATATCGTGAGGAACACCAGAGGCGAAGGCGGTTACCTGGACAGTTACTGACGCTCAGGCAAGAAAGCATG
GGGAGCAAAAGGG
>OTU_333
TACAGAGGGTGCGAGCGTTGTCCGGAATCACTGGGCGTAAAGGGCGCGTAAGCGGCCTGGTAAGTCGGGGGTGAAACGCT
GCGGCTCAACCGCAGCACTGCCTTCGAGACTGTCAGGCTTGAGCACGGTAGAGGCTGGTGGAATTCCCGGTGTAGCGGTG
GAATGCGTAGAGATCGGGAAGAACATCGGTGGCGAAGGCGGCCAGCTGGGCCGTTGCTGACGCTGAGGCGCGACAGCGTG
GGGAGCAAACAGG
>OTU_334
TACGAGAGGGGCAAGCGTTATTCGGAATGATTGGGCGTAAAGCGCACGTAGGCTGTTTAGAAAATCAGAGAGAAAAACCT
CAAAGTTGTGCTTTGACATTTGTTTTATGATTCCTAAACTGGAGTGAGTAAGAGGAGAATGGAATTCCTGGCGTAGAGGT
AAAATTTGTTGATATCAGGAGGAACACCAAAAGCGAAGGCAATTCTCTGGTACTCTACTGACGTTGAGGTGCGACAGCGT
GGGGATCAAAAGGG
>OTU_335
GACGTAGGGAGCAAGCGTTGTCCGGAATTACTGGGCGTAAAGAGCTCGTAGGCGGGATCGTAAGTCTTAGAGTAAATCTC
ACGGCTCAACCGTGGGGCCTTCTGAGATACTGCGATTCTTGAGGATGTCAGAGGAAAGTGGAATTCCCGGTGTAGCGGTG
AAATGCGTAGATATCGGGAGGAACACCAGTGGCGAAGGCGACTTTCTGGGACATTCCTGACGCTGAGGAGCGAAAGCGTG
GGGAGCAAACGGG
>OTU_336
GACGAACCGAGCGAACGTTGTTCGGAATCACTGGGCTTAAAGGGCGCGTAGGCGGGCTGCCGCGTCCGGGGTGAAATCCC
ACGGCTCAACCGTGGAACGGCCCCGGGTACGGGCGGCCTCGAGGAAGGTAGGGGCGTGCGGAACTGTGGGTGGAGCGGTG
AAATGCGTTGAGATCCACAGGAACTCCGGTGGCGAAGGCGGCACGCTGGACCTTTTCTGACGCTGAGGCGCGAAAGCCAG
GGGAGCGAACGGG
>OTU_337
TACAGAGGATACAAACGTTATCCGGAATGATTGGGTGTAAAGCGTCTGAAGGTGGCTTTTTAAGTCATCCGTCAAATCCC
AGGGCTCAACCCTGGACAGGCGGTGGAAACTACCAAGCTGGAGTACGGTAAGGGCAGAAGGAATTTCCGGTGGAGCGGTG
AAATGCGTAGAGATCGGAAAGAACACCAACGGTGAAAGCACTCTGCTGGGCTAACACTGACATTGAGAGACGAAAGCTAG
GGGAGCGAATGGG
>OTU_338
TACAGAGACTGCAAGCGTTATTCGGATTCACTGGGCGTAAAGGGTGCGCAGGCGGTCGTGTGTGTCAGGTGTGAAAGCCC
GGAGCTTAACTCCGGAATTGCGCCTGAAACTACACGACTAGAGCATTGGAGAGGGAAGTGGAATTCACGGTGTAGCAGTG
AAATGCGTAGATATCGTGAGGAACACCAGAGGCGAAGGCGACTTCCTGGACAATTGCTGACGCTCAGGCACGAAAGCGTG
GGGAGCAAAAGGG
>OTU_339
TACGTAGGTCCCGAGCGTTGTCCGGATTTATTGGGCGTAAAGCGAGCGCAGGCGGTTTGATAAGTCTGAAGTTAAAGGCT
GTGGCTCAACCATAGTTCGCTTTGGAAACTGTCAAACTTGAGTGCAGAAGGGGAGAGTGGAATTCCATGTGTAGCGGTGA
AATGCGTAGATATATGGAGGAACACCGGTGGCGAAAGCGGCTCTCTGGTCTGTAACTGACGCTGAGGCTCGAAAGCGTGG
GGAGCGAACAGG
>OTU_340
TACGTAGGGGGCAAGCGTTGTCCGGAATTATTGGGCGTAAAGCGCGCGCAGGCGGCTGTGTAAGTCTGGTGTTTAAGCCC
GGGGCTCAACCCCGGATCGCACCGGAAACTGGACGGCTTGAGTGCAGGAGAGGGAAGTGGAATTCCACGTGTAGCGGTGA
AATGCGTAGAGATTTGGAGGAACACCAGTGGCGAAGGCGACTTCCTGGCCTGTAACTGACGCTGAGGCGCGAAAGCGTGG
GGAGCAAACAGG
>OTU_341
TACGTAGGGGGCAAGCGTTGTCCGGAATTATTGGGCGTAAAGCGCGCGCAGGCGGCGATGTAAGTCTGGTGTTTAAGACT
GGGGCTCAACCCTGGTACGCACCGGAAACTGCATGGCTTGAGTGCAGGAGAGGAAAGTGGAATTCCACGTGTAGCGGTGA
AATGCGTAGAGATGTGGAGGAACACCAGTGGCGAAGGCGACTTTCTGGACTGTAACTGACGCTGAGGCGCGAAAGCGTGG
GGAGCAAACAGG
>OTU_342
GACGAAGGGGGCTAGCGTTGTTCGGAATTACTGGGCGTAAAGCGCGCGTAGGTGGCTCATCAAGTCGGGCGTGAAAGCCC
CGGGCTTAACCCGGGAATAGCGTTTGATACTGTTGGGCTTGAGTCCGGGAGAGGATAGTGGAATTCCCAGTGTAGAGGTG
AAATTCGTAGATATTGGGAAGAACACCAGTGGCGAAGGCGGCTATCTGGACCGGAACTGACGCTGAGGCGCGAAAGCGTG
GGGAGCAAACAGG
>OTU_343
GATGGGGGGGGGGGGCAAGAGTTCTTCAGAATGACTGGGCGTAAAGGTCACGTGGGCGGTGAATCGAGTTGAAAGTGAAA
GCCGCCAAAACCGGCGAAATGCTCTCGAAACCAATTCACAGTGAGACAGAGGATAGTGGAATTTCGTGTGTAGAGGTGAA
ATTTGGAGATCTACGAAGGAACACCAAAAGCAAAGGAAGCTCTCTGGGTCCCTACCGACGCTGAGGTGCGAAAGCATGGG
GAGCGAATATG
>OTU_344
TACGGAGGGAGCGAGCGTTGTTCGGAATTACTGGGCGTAAAGGGTGCGCAGGCGGCTTTGCAAGTTGGGAGTGAAATCCC
GGGGCTTAACCTCGGAATTGCTTTCAAAACTGCAGAGCTAGAGTCTCGGAGAGGTTAGCGGAATTCCCAGTGTAGAGGTG
AAATTCGTAGATATTGGGAGGAACACCAGTGGCGTAAGCGGCTAACTAGACGAGTACTGACGCTCAGGCACGAAAGCGTG
GGGATCAAACAGG
>OTU_345
TACAGAGGGTGCAAGCGTTAATCGGATTTACTGGGCGTAAAGGGCGCGTAGGTGGTTATTTAAGTGAGATGTGAAATCCC
CGGGCTCAACCTGGGAACTGCATCTTATACTGGGTAACTGGAGTACATGAGAGGGTAGTGGAATTTCCGGTGTAGCGGTG
AAATGCGTAGATATCGGAAGGAACACCAGTGGCGAAGGCGGCTACCTGGCATGATACTGACACTGAGGCGCGAGAGCGTG
GGGAGAAAACAGG
>OTU_346
TACAGAGGTCCCAAGCGTTGTTCGGATTCACTGGGCGTAAAGGGTGCGTAGGCGGTTTGACAAGTCTGATGTGAAATCCC
GCAGCTTAACTGCGGAACTGCATTGGAAACTGTTTGACTAGAGGAATGGAGGGGAGACTGGAATACTTGGTGTAGCAGTG
AAATGCGTAGATATCAAGTGGAACACCAGTGGCGAAGGCGAGTCTCTGGACATTTCCTGACGCTGAGGCACGAAAGCCAG
GGGAGCAAACGGG
>OTU_347
TACGAGGGGTGCAAGCGTTATTCGGAATCATTGGGCGTAAAGGGTGCGTAGACGGCTTATTAAGTCAACTGTTAAATTCT
CCGGCCTAACTGGAGGTCAGCAGTAGAAACTGATAGGCTTGAGGTTGGAAGAGAGGAGTGGAATTCTCGGAGTAGCGGTA
AAATGCGTAGATCTCGAGAGGAACACCGATGGCGAAGGCAGCTCCTTGGTCCATACCTGACGTTGAGGCACGAAAGCGTG
GGGAGCAAACAGG
>OTU_348
TACGGAGGGTGCGAGCGTTGTCCGGAATCACTGGGCGTAAAGGGCGCGTAGGCGGCCTGATAAGTAGGGGGTGAAATCCT
GCGGCTTAACCGCAGGGCTGCCTTCTAAACTGTCAGGCTAGAGCACAGTAGAGGCAGGTGGAATTCCCGGTGTAGCGGTG
GAATGCGTAGAGATCGGGAAGAACATCAGTGGCGAAGGCGGCCTGCTGGGCTGTTGCTGACGCTGAGGCGCGACAGCGTG
GGGAGCAAACAGG
>OTU_349
TACGGAGGGTGCAAGCGTTAATCGGAATTACTGGGCGTAAAGCGCACGCAGGTGGCTGAGTAAGTCGATTGTGAAAGCCC
TGGGCTTAACCTGGGAATTGCATTCGATACTGCTTAGCTAGAGTGTGGGAGAGGGAAGTGGAATTCCCGGTGTAGCGGTG
AAATGCGTAGATATCGGGAGGAACATCAGTGGCGAAGGCGGCTTCCTGGCCCAACACTGACACTCAGGTGCGACAGCGTG
GGGAGCAAACAGG
>OTU_350
TACAGAGGTCTCAAGCGTTGTTCGGATTCATTGGGCGTAAAGGGTGTGTAGGTGGCGCCGTAAGTCGGGTGTGAAATTTC
GGAGCTTAACTCCGAAACTGCATTCGATACTGCGGTGCTTGAGGACTGGAGAGGAGACTGGAATTCATGGTGTAGCAGTG
AAATGCGTAGAGATCATGAGGAAGACCAGTGGCGAAGGCGGGTCTCTGGACAGTTCCTGACACTGAGACACGAAGGCCAG
GGGAGCAAACGGG
>OTU_351
TACGAAGGGGGCGAGCGTTGTTCGGATTTACTGGGCGTAAAGGGCGCGCAGGCGGCAGACCAAGTCAGGCGTGAAAGCCC
CGGGCTTAACCTGGGAACTGCGTCTGGGACTGGTTTGCTAGAGATCGGGAGAGGAGAGTGGAATTCCCAGTGTAGAGGTG
AAATTCGTAGATATTGGGAAGAACACCGGTGGCGAAGGCGGCTCTCTGGACCGATACTGACGCTGAGGCGCGAAAGCGTG
GGGAGCAAACAGG
>OTU_352
TACGGAGGGTGCAAGCGTTATCCGGATTTATTGGGTTTAAAGGGTCCGTAGGCGGATCTGTAAGTCAGTGGTGAAATCTC
ACAGCTTAACTGTGAAACTGCCATTGATACTGCAGGTCTTGAGTAAGGTAGAAGTGGCTGGAATAAGTAGTGTAGCGGTG
AAATGCATAGATATTACTTAGAACACCAATTGCGAAGGCAGGTCACTATGTCTTAACTGACGCTGATGGACGAAAGCGTG
GGGAGCGAACAGG
>OTU_353
TACGAAGGGGGCGAGCGTTGTTCGGAATTACTGGGCGTAAAGGGCGCGCAGGCGGTCTTCCAAGTCGGGCGTGAAAGCCC
CGGGCTCAACCTGGGAATAGCGTTCGAGACTGGGGGACTGGAGGACGGGAGAGGAGAGTGGAATTCCCAGTGTAGAGGTG
AAATTCGTAGATATTGGGAAGAACACCAATGGCGAAGGCAGCTCTCTGGACCGTTACTGACGCTGAGGCGCGAAAGCGTG
GGGAGCAAACAGG
>OTU_354
TACGTAGGGGGCAAGCGTTGTCCGGATTTATTGGGCGTAAAGAGCGTGTAGGCGGCCATACAGGTCCGTTGTGAAAACTG
GAGGCTTAACCTCCAGACGTCGATGGAAACCGTATGGCTAGAGTCCGGAAGAGGAGAGTGGAATTCCTGGTGTAGCGGTG
AAATGCGCAGATATCAGGAAGAACACCCGTGGCGAAGGCGGCTCTCTGGGACGGTACTGACGCTGAGACGCGAAAGCGTG
GGGAGCGAACAGG
>OTU_355
GACGAACCGTGCGAACGTTGTTCGGAATCACTGGGCTTAAAGGGCGCGTAGGCGGCTCCGATAGTCGGGGGTGAAATCCC
ACAGCTTAACTGTGGAAGTGCCTTCGATACTGCGGGGCTCGAGCGAGGTAGGGGTCGAGGGAACTTCTGGTGGAGCGGTG
AAATGCGTTGATATCAGAAGGAACGCCGGTGGCGAAAGCGCTCGACTGGACCTCTTCTGACGCTGAGGCGCGAAAGCTAG
GGGAGCAAACGGG
>OTU_356
TACGAAGGGGGCTAGCGTTGTTCGGAATTACTGGGCGTAAAGCGCACGTAGGCGGACATTTAAGTCAGGGGTGAAATCCC
GGGGCTCAACCCCGGAACTGCCTTTGATACTGGGTGTCTTGAGTGTGGAAGAGGTGAGTGGAATTCCGAGTGTAGAGGTG
AAATTCGTAGATATTCGGAGGAACACCAGTGGCGAAGGCGGCTCACTGGTCCATTACTGACGCTGAGGTGCGAAAGCGTG
GGGAGCAAACAGG
>OTU_357
TACAGAGGGTGCGAGCGTTAATCGGAGTTACTGGGCGTAAAGGGCGCGTAGGCGGTTTAATGGGTGTGATGTGAAAGCCC
CGGGCTTAACCTGGGAAGTGCATCGCAAACTATTGAACTGGAGTATATGAGAGGGTGGCGGAATTTCCGGTGTAGCGGTG
AAATGCGTAGAGATCGGAAGGAACGTCGATGGCGAAGGCAGCCACCTGGCATAATACTGACGCTGAGGCGCGAAAGCGTG
GGGAGCGAACAGG
>OTU_358
TACAGAGGGTGCTAGCGTTGTTCGGAATTACTGGGCGTAAAGGGCGCGTAGGCGGTTTGTTAAGTCACACGTGAAAGCCC
CGGGCTTAACCTGGGATGTGCGTTTGATACTGGCAAGCTAGAGAGCGGTAGAGGAAAGTGGAATTCCTAGTGTAGAGGTG
AAATTCGTAGATATTAGGAGGAACACCAGAGGCGAAGGCGGCTTTCTGGACCGGTTCTGACGCTGAGGCGCGAAAGCGTG
GGGAGCAAATGGG
>OTU_359
TACGTAGGAGGCGAGCGTTGTCCGGAGTTACTGGGCGTAAAGGGTGCGCAGGTGGCCCCGCGCGTGGGGAGTGAAATCGC
CCGGCTTAACTGGGCGGGGGCTTTCCAGACGGCGGGGCTTGAGCAGCGGAGGGGGGCGTGGAATTCCGGGTGGAGCGGTG
AAATGCGTAGAGATCCGGAGGAACACCGACGGCGCAGGCAGCGCCCTGGTCGCTTGCTGACACTGAGGCACGAAAGCTGG
GGGAGCGAACAGG
>OTU_360
CGGTGGAATCCAGCCCAGTCCTCCTTCGCCTCTTCCTTGCTTATTTTTGCTCGGGGTCTTCTTGATTGGCCTTTTATCCA
CCTTCTTGACTCAAAAACACTCCATAGTCTCTTCTTAATTTGAATTAGTCCCTGCAACGCAAAAGACCACCAATTAGAGT
ATTTGTTATCATTTAGCCTTTAAAACAACAATAAAGCATGGTACATAGTATAAATATCGTCTATATAGCCTATTATCAAT
CACCTTAGTTGGC
>OTU_361
TACAGAGGGTGCAAGCGTTAATCGGAATGACTGGGCGTAAAGGGCGCGTAGGCGGGTTTGTAAGTTAGATGTAAAATCCC
TGGGCTTAACCTAGGAAGGCCATCTAATACTGTGAGCCTAGAGTATAGGAGAGGGGAGCGGAATTTCCGGTGTAGCGGTG
AAATGCGTAGATATCGGAAGGAACACCTGTGGCGAAGGCGGCTCTCTGGCCTAGTACTGACGCTGAGGCGCGAAAGCGTG
GGGAGCAAACAGG
>OTU_362
GACGAACCGTGCAAACGTTATTCGGAATCACTGGGCTTAAAGGGCGCGTAGGTGGTTGATCAAGTCTGGGGTGAAATCTT
TCGGCTTAACCGGAAAAGTGCCTTGGATACTGATCAGCTGGAGGGAGGTAGGGGCAATTGGAACTTCCAGTGGAGCGGTG
AAATGCGTTGATATTGGAAGGAACGCCGGTGGCGAAAGCGAATTGCTGGACCTTTTCTGACACTGAGGCGCGAAAGCTAG
GGGAGCAAACGGG
>OTU_363
GACAGAGGATGCAAGCGTTATCCGGAATGATTGGGCGTAAAGCGTCTGTAGGTGGCTTAAAAAGTCTTCTGTCAAAGATC
AGGGCTTAACCCTGGGCCGGCAGGAGAAACTCTTAGGCTAGAGTTTGGTAGGGGCAGAGGGAATTCCCGGTGGAGCGGTG
AAATGCGTAGAGATCAGGAGGAACACCAAAGGCGAAGGCAATTCTCTGGTACTTTACTGACGTTGAGGTGCGACAGCGTG
GGGATCAAAAGGG
>OTU_364
GACGGAGGAGGCTAGCGTTGTTCGGAATTACTGGGCGTAAAGCGTACGCAGGTGGCGAAGCAAGTCGGATGTGAAAGCCC
GGGGCTCAACCCCGGATGTGCATCCGATACTGTTTTGCTGGAGTCCGGGAGAGGAGAGCGGAATTCCCAGTGTAGAGGTG
AAATTCGTAGATATTGGGAAGAACACCGGTGGCGAAGGCGGCTCTCTGGTCCGGTACTGACACTCAAGTACGAAAGCGTG
GGGAGCAAACAGG
>OTU_365
TACGAAGGGGGCTAGCGTTGTTCGGAATTACTGGGCGTAAAGGGCGCGCAGGCGGCCTATCAAGTCAGATGTGAAAGCCC
CGGGCTCAACCTGGGAACTGCATTTGAGACTGATAGGCTTGAGTTCGGGAGAGGAGAGCGGAATTCCCAGTGTAGAGGTG
AAATTCGTAGATATTGGGAAGAACACCGGTGGCGAAGGCGGCTCTCTGGACCGATACTGACGCTGAGGCGCGAAAGCGTG
GGGAGCAAACAGG
>OTU_366
TGCAAATTTCTGCGCTGCTTTGGTAGTTTGGTCATAACTTTATATAGGAATGTCAGAATGACGAAAGATTCGTTGCGTTT
GAAACTAGACTCAGATATCTTTAATTTAATATGTTATCCATCACCCAAATCGTTATATAACTGGAGATATGATCTTTTAA
AGTGAGGCCCTCGGCACTTCAACCAAAAGTACAGATATGCTCTAATACTTCATTAAAACTTGCTCGAGCCATAAAAACAC
TATCGTTAAAATGAAAATTGTCAAGTTTTATTAACACATCAAGGCCTAAGTTAAGCTAAACTTTCAAAATTCTCATTCA
>OTU_367
TACGAAGGGGGCGAGCATTGTTCGGAATTACTGGGCGTAAAGGGTGCGTAGGCGGATTGGATAGTCAGATGTGAAAGCCC
AGGGCTCAACCCTGGAATTGCATTTGATACTGCCAGTCTGGAGTATTGGAGAGGAGCGTGGAATTCTCGGTGTAGAGGTG
AAATTCGTAGATATCGAGAGGAACACCAGTGGCGTAGGCGACGCTCTGGCCAAATACTGACGCTGAGGCACGAAAGTGTG
GGGAGCAAACAGG
>OTU_368
GTCCAGCTAACCAAAATAATTAATTAAATTTTTATTTTAATAATTTTGAAAATAATTCTTTATTATGATTAAAGCAATAC
TTAGTATGTTCCTCCAATTAAATAAGGTAGTATTAAATCAACTTTCAAAATTTCTGAATAAATCCAAATAAATGGCTTCA
CAATTTATTCAAGTATGACATGCTTTTGGGTCTTAGACTACCCGGACAATAGCATATTAGTAGCTACGCACGGACTCTCG
TCACCTCGTGCGTACGTAGCCCCCTCAAATAGTTGCACATAATTAATTTAACTCACCTATGGGGTAATTCCCCCTCACAA
G
>OTU_369
GACGAAGGGGGCAAGCGTTGTTCGGAATTACTGGGCGTAAAGGGCGCGTAGGCGGTCTGTTTAGTCAGGCGTGAAAGCCC
CGGGCTTAACCTGGGATGTGCGCTTGATACTGGCAGGCTTGAGTGTGGGAGAGGATGGTGGAATTCCCAGTGTAGAGGTG
AAATTCGTAGATATTGGGAAGAACACCGGTGGCGAAGGCGGCCATCTGGACCACAACTGACGCTGAGGCGCGAAAGCGTG
GGGAGCAAACAGG
>OTU_370
CCCTAGTCTTAGCTCCATTATACATGTCCTTGATTACTCTGATATAGGCATCCGGCACACTCTTCGCCTCCAAGCACCTC
CATAGCACCTCCCTCGGGACCTTATCATACACCTTCTCCAAGTCAATAAGCACCATGTGAAGGTCCTTCTTCTTATCCCT
GAATTGTTCCGCCAGTCGCCTGACTAGGTGAATAGCCTCTGTGGTGGAGCGGCCCGGCATGAAACCGAACTGGTTCCCAG
ATATAGTTGTCGCCTCCCTCACCCGCGCCTCAATCACCCTCTCCCATACCTTCATCGTGTGGCTTATTA
>OTU_371
CCCTAGTCTTAGCTCCATCGTACATGTCCTTAATTACTCTGATGTGGGCTTCTGGCACGCTCTTCGCCTCCAAGAACCTC
CATAGCACCTCTATTGGGACCTTGTCATACGCCTTCTCCAAGTCGATAAGCACCATGTGCAGGTCTTTCTTCTTATCCCT
GAACTGCTCCACCAGCCTCCTGACAAGGTGGATAGCTTCTGTTGTGGAGCGACCCGGCATGAAACCGAACTAGTTCACAG
ATATAGATGTCATCTCCCTCACCCTCGCCTCGATTAGCCGCTCCCAGACCTTCCTGGTATGACTTATTA
>OTU_372
TACGGAGAGGGCGAGTGTTATTCGCATTGACTGGGTGTAAAGGGTGCGTAGGTGGCTTGTTAAGTTTCAAAGTAAAGGTT
AAACTTAAGGTTTAAAGACTTTTTAATACTAACTGGCTAGAGTTTATTAGGAGATAGCTGAACATTAAGTGTAAAGGTGA
AATTTTTCGATATTTAAAGGACATGCAATAGGCGAAGGCTGCTATCTATTTTAATACTGACACTGAGGCACGAAAGCATA
GGGATCAAACAGG
>OTU_373
TACGTAGGTGTCGAGCGTTGTCCGGATTTATTGGGCGTAAAGAGCCCGCAGGCGGCTTGTCTAGTCCGAGGTGAAATCTC
CCGGCTCAACTGGGAGGGTGCCTCGGAAACTGGCAGGCTTGAGGCAGGGAGAGGGATGTGGAATTCCAGGTGTAGTGGTG
AAATGCGTAGATATCTGGAGGAACACCAGTGGCGAAGGCGGCATCCTGGCCCTGACCTGACGCTCAGGGGCGAAAGCGTG
GGGAGCAAACCGG
>OTU_374
TACGTAGGGAGCAAGCGTTGTCCGGAATCATTGGGCGTAAAGCGCGCGTAGGCGGCCCGGTAAGTCCGTTGTAAAAGTCG
AAGGCTCAACCTTCGAAAGCCGATGGATACTGCCGGGCTAGAGTTCGGAAGAGGCGAGTGGAATTCCTGGTGTAGCAGTG
GAATGCGCAGATATCAGGAGGAACACCTATAGCGAAGGCAGCTCGCTGGTACGACACTGACGCTAAGGCGCGAAAGCGTG
GGGAGCGAACAGG
>OTU_375
TACGAAGGGGGCGAGCGTTGTTCGGAATTACTGGGCGTAAAGGGTGCGTAGGCGGTCCTTTAAGTTAGATGTGAAAGCCC
CAGGCTCAACCTGGGAATTGCATTTAATACTGAAGGGCTTGAGTTTTGGAGAGGATAGCGGAATTCCCAGTGTAGAGGTG
AAATTCGTAGATATTGGGAAGAACACCAATGGCGTAGGCAGCTATCTGGCCACAAACTGACGCTAAGGCACGAAAGCGTG
GGGAGCAAACAGG
>OTU_376
TACGTAGGGTGCAAGCGTTAATCGGAATTACTGGGCGTAAAGCGTGCGCAGGCGGTTATATAAGACAGATGTGAAATCCC
CGGGCTCAAACTGGGAAATGCATTTGTGACTGTATAGCTAGAGTACGGCAGAGGGGGATGGAATTCCGCGTGTAGCAGTG
AAATGCGTAGATATGCGGAGGAACACCGATGGCGAAGGCAATCCCCTGGGCCTGTACTGACGCTCATGCACGAAAGCGTG
GGGAGCAAACAGG
>OTU_377
TACGTAGGGTCCGAGCGTTGTCCGGAATTATTGGGCGTAAAGGGCTCGTAGGCGGTCTGTCGCGTCGGGAGTGAAAACCA
GGTGCTTAACACCTGGCCTGCTTTCGATACGGGCAGACTTGAGGCATGCAGGGGAGAACGGAATTCCTGGTGTAGCGGTG
AAATGCGCAGATATCAGGAGGAACACCGGTGGCGAAGGCGGTTCTCTGGGCATGTTCTGACGCTGAGGAGCGAAAGTGTG
GGGAGCGAACAGG
>OTU_378
TACAGAGGTGGCAAGCGTTGTTCGGAATTACTGGGCGTAAAGGGCGCGTAGGCGGCCATCTAAGTCAGACGTGAAATCCC
CCGGCTTAACCTGGGAACTGCGTCTGATACTGGACGGCTCGAGTATGGGAGAGGGATGCAGAATTCCAGGTGTAGCGGTG
AAATGCGTAGATATCTGGAGGAATACCGGTGGCGAAGGCGGCATCCTGGACCAACACTGACGCTGAGGCGCGAAAGCTAG
GGGAGCAAACGGG
>OTU_379
TACGGAGGGGGTTAGCGTTGTTCGGAATGACTGGGCGTAAAGCGCGCGTAGGCGGGCTGGAAAGTTGGGGGTGAAATCCC
GGGGCTCAACCCCGGAATGGCCTTCAAAACTCCCAGCCTAGAGTTCGAGAGAGGTGAGTGGAATTCCGAGTGTAGAGGTG
AAATTCGTAGATATTCGGAGGAACACCAGTGGCGAAGGCGGCTCACTGGCTCGACACTGACGCTGAGGTGCGAAAGCGTG
GGGAGCAAACAGG
>OTU_380
TACGGAGGGTGCAAGCGTTATCCGGATTCACTGGGTTTAAAGGGTGCGTAGGTGGATATGTAAGTCCGTGGTGAAATCTC
TAAGCTTAACTTAGAAACTGCCCTGGATACTATATGTCTTGAATGTTGTGGAGGTTAGCGGAATATGTCATGTAGCGGTG
AAATGCATAGATATGACATAGAACACCAATTGCGAAGGCAGCTGGCTACCCAACGATTGACACTGAGGCACGAAAGCGTG
GGGATCAAACAGG
>OTU_381
TACGTAGGTGGCAAGCGTTATCCGGATTTATTGGGCGTAAAGCGAGCGCAGGCGGTTTTTTAAGTCTGATGTGAAAGCCC
TCGGCTTAACCGAGGAAACGCATCGGAAACTGGGAAACTTGAGTGCAGAAGAGGACAGTGGAACTCCATGTGTAGCGGTG
AAATGCGTAGATATATGGAAGAACACCAGTGGCGAAGGCGGCTGTCTGGTCTGTAACTGACGCTGAGGCTCGAAAGCATG
GGTAGCGAACAGG
>OTU_382
TACGAGAGGTGCAAGCGTTATTCGGAATAATTGGGCGTAAAGGGCGCGTAGATGGTATGTTAAGTTTGTTGTTAAATCCT
TCGGCTCAACTGAAGATCAGCAACGAAAACTGGCGTGCTAGAGGGTGGAAGAGAGAAGTGGAATTCTCGGAGTAGCGGTA
AAATGCGTAGATTTCGAGAGGAACACCAATGGCGAAGGCAGCTTCTTGGTCCACACCTGACATTGAGGCGCGAAAGCGTG
GGGAGCAAACAGG
>OTU_383
GACGAACCGAGCAAACGTTATTCGGAATTACTGGGCTTAAAGGGTGCGTAGGCGGCGTGGAAAGTGGGGTGTGAAAGCCC
TCAGCTCAACTGAGGAACTGCGCTCCAAACTACCATGCTCGAGGGAGACAGAGGTCAGTGGAACTTCGGGTGGAGCGGTG
AAATGTGTTGATATCCGAAGGAACACCGGTGGCGAAAGCGACTGACTGGGTCTCTTCTGACGCTGAGGCACGAAAGCTAG
GGTAGCGAACGGG
>OTU_384
TAGGAAGGGGGCGAGCGTTGTTCGGAATTACTGGGCGTAAAGGGCGCGTAGGCGGCAATCCAAGTCAGATGTGAAAGTCC
TGGGCTTAACCTGGGGACTGCATTTGATACTGGATTGCTTGAATGCAGGAGAGGATAGCGGAATTCCCAGTGTAGAGGTG
AAATTCGTAGATATTGGGAAGAACACCGGTGGCGAAGGCGGCTATCTGGACTGTGATTGACGCTGAGGCGCGAAAGCGTG
GGGAGCAAACAGG
>OTU_385
GACGTAGGGTGCGAGCGTTGTCCGGAGTTACTGGGCGTAAAGGGCGCGTAGGCGGCGTACCGCGTCGCACGTGAAAGCCC
CCGGCTCAACCGGGGAGGGTCGTGCGAGACGGGTAGGCTGGAGGCAGGGAGAGGCTGGTGGAATTCCCGGAGTAGCGGTG
AAATGCGTAGAGCTCGGGAGGAACACCGGTGGCGAAGGCGGCCAGCTGGCCCTGACCTGACGCTGAGGCGCGAAGGCGTG
GGGAGCGAACGGG
>OTU_386
TACGGAGGGGGCAAGCGTTATTCGGAATTATTGGGCGTAAAGGGCGCGTAGGCGGCTTGACAAGTCAAAGGTGAAATCCC
TCGGCTCAACTGAGGAACTGCCTTTGAAACTGTCTGGCTTGAGGCCGGGAGGGGGTAGCGGAATTCCCAGTGTAGCGGTG
AAATGCGTAGATATTGGGAGGAACACCAGTGGCGAAGGCGGCTACCTGGACCGGTTCTGACGCTGATGCGCGAAAGCGTG
GGTAGCAAACAGG
>OTU_387
CCCAACTACAAAGTCCATAGTAATCCGTTCCCATTTCTACTATGGTATAGTCATCTGCTGAAGTAGGCCACCTGGCCTCT
GGTGCTCATATTTAACTTGCTGGCAATTTAGACACCTAGCTACGTACTCAACTATGTCCTTTTTCATTCGTCGCCACCAA
TAATGCTGCCTCAAGTCACGATACATCTTCGTAGCACCTGGATGAATAGAATACCAAGAACTGTGTGCCTCCTCTACGAT
CTTTTTCCTCAGTTCATCCAC
>OTU_388
CCCAACCACGAAGTCCATGGTAATGCGCTCCCATTTCCACTCTGGTATAGTCATTTGCTGAAGTAGGCCACCTGGCCTCT
GGTGTTCATACTTGACCTGCTGGCAATTCAGACACCTATCCACATACTCAACTATATCTTTATTCATCTGCCGCCACCAA
TAGTGCTGTCTCAGGTCACGATACATCTTCGTAGCACCTGGATGAATAGAATACCTAGAACTGTGTGCCTCTTCTAGAAT
CCTCTCTCTCAAGCCATCGAC
>OTU_389
TACGGAGGGAGCTAGCGTTGTTCGGAATTACTGGGCGTAAAGCGCGCGTAGGCGGCTCATCAAGTCAGAGGTGAAAGCCC
GGGGCTCAACCCCGGAATAGCCTTTGAAACTAGTGAGCTAGAATCTTGGAGAGGCGAGTGGAATTCCGAGTGTAGAGGTG
AAATTCGTAGATATTCGGAAGAACACCAGTGGCGAAGGCGACTCGCTGGACAAGTATTGACGCTGAGGTGCGAAAGCGTG
GGGAGCAAACAGG
>OTU_390
ACAAATTACGAAGTCCATTATAATGCCCTCCCATTTCCACTCCGGTATAGTCATATGTTGGAGTAGGCCACTTCGCCTCT
GGTGCTCATACTTAACCTACTGGTAGTTTAGGCATCTAGATACATACTCAACTATGTCATTCTTCATCCCCCGCCACCAA
TAATGCTACCTCAAGTCAAGATACATCTTTGTGTCACCTGGATGAATGGAATACCGAGAACTGCATGCCTATTCTAGAAT
ACTCTCCCTCAAGCCATCAAC
>OTU_391
CCCAACTACGAAATCCATAGTAATGCGCTCCCATTTCCACTCAAGTATAACCATATGCTGGAGTAGGCCATCTGGCCTCT
TATGATCGTACTTAACCTACTGGCAATTTAGTCACCTCGCTACATACTCAACTATGTCCTTCTTCATCCGTTGCCACTTA
TAATGTTGTCTCATGTCGTGATACATCTTTGTGACACCTGGGTGAATAGAATACCAAGAACCGTGTGCCTCCTCTATAAT
CTTTTCCCTCAATCCATCAAC
>OTU_392
CCCAACCACGAAGTCCATGGTAATGCACTCCCATTTCTACTCAGGTATAGTTATTTGCTGAAGTAGGCCACCTGGCCTCT
GGTGTTCATACTTGATCTGCTGGCAATTCAGACACCTAGCCACATACTCAACTATATCTTTCTTCATCCGCCACCACCAA
TAATGTTGTCTCAGGTCACGATACATCTTCATAGCACCTAGATGAATAGAATACCGAGAACTGTGTGCCTCCTCTAGAAT
CCTCTCTCTCAAGCCATCGAC
>OTU_393
TACGTAGGTGGCGAGCGTTGTCCGGAATTACTGGGTGTAAAGGGCGTGTAGGCGGGAAGATAAGTCAGATGTGAAATTCC
ATGGCTCAACTGTGGGGCTGCATCTGAAACTATTTTTCTTGAGTGCTTGAGAGGAAAGCGGAATTCCTAGTGTAGCGGTG
AAATGCGTAGATATTAGGAGGAACACCAGTGGCGAAGGCGGCTTTCTGGACAGTAACTGACGCTGAGGCGCGAAAGCGTG
GGGAGCAAACAGG
>OTU_394
TACGGAGGGGGCTAGCGTTGTTCGGAATTACTGGGCGTAAAGCGCACGTAGGCGGCTTTGCAAGTCAGAGGTGAAAGCCC
GGGGCTCAACCCCGGAATTGCCTTTGAGACTGCATCGCTAGAATTGTGGAGAGGTAAGTGGAATTCCGAGTGTAGAGGTG
AAATTCGTAGATATTCGGAAGAACACCAGTGGCGAAGGCGACTTACTGGACACATATTGACGCTGAGGTGCGAAAGCGTG
GGGAGCAAACAGG
>OTU_395
TACGGAGGGGGCTAGCGTTGTTCGGAATTACTGGGCGTAAAGCGCACGTAGGCGGCGATTTAAGTCAGAGGTGAAAGCCC
GGGGCTCAACCCCGGAACTGCCTTTGAGACTGGATTGCTTGAACATCGGAGAGGTGAGTGGAATTCCGAGTGTAGAGGTG
AAATTCGTAGATATTCGGAAGAACACCAGTGGCGAAGGCGGCTCACTGGACGATTGTTGACGCTGAGGTGCGAAAGCGTG
GGGAGCAAACAGG
>OTU_396
TACGAAGGGGGCTAGCGTTGCTCGGAATTACTGGGCGTAAAGGGCGCGTAGGCGGACAGTTAAGTCGGGGGTGAAAGCCC
GGGGCTCAACCTCGGAATTGCCTTCGATACTGGCTGTCTTGAGTACGGGAGAGGTGTGTGGAACTCCGAGTGTAGAGGTG
AAATTCGTAGATATTCGGAAGAACACCAGTGGCGAAGGCGACACACTGGCCCGTTACTGACGCTGAGGCGCGAAAGCGTG
GGGAGCAAACAGG
>OTU_397
TACGAAGGGGGCTAGCGTTGTTCGGAATTACTGGGCGTAAAGGGCGCGTAGGCGGCTTATCAAGTCAGGCGTGAAAGCCC
CGGGCTTAACCTGGGAACTGCGCTTGAGACTGGTAGGCTAGAGTACCGGAGAGGTAGGTGGAATTCCCAGTGTAGAGGTG
AAATTCGTAGATATTGGGAAGAACACCAGTGGCGAAGGCGGCCTACTGGACGGTAACTGACGCTGAGGCGCGAAAGCGTG
GGGAGCAAACAGG
>OTU_398
TACGTAGGGTGCAAGCGTTGTCCGGAATTATTGGGCGTAAAGAGCTCGTAGGCGGTCTGTCGCGTCTGCTGTGAAAACCC
AGGGCTTAACCCTGGGCCTGCAGTGGGTACGGGCAGACTAGAGTGCGGTAGGGGAGATCGGAATTCCTGGTGTAGCGGTG
AAATGCGCAGATATCAGGAGGAACACCGGTGGCGAAGGCGGATCTCTGGGCCGTAACTGACGCTGAGGAGCGAAAGCATG
GGTAGCGAACAGG
>OTU_399
TACAGAGGATGCAAGCGTTATTCGGAATGATTGGGCGTAAAGCGTCTGTAGGTGGCTTTTTAAGTCCGCCGTCAAATCCG
AAGGCTCAACCCTGGAAAGGCGGTGGAAACTACCAAGCTGGAGTACGGTAGGGGCAGAGAAAATTTCCGGTGGAGCGGTG
AAATGCATAGAGATCGGAAAGAACACCAACGGCGAAAGCACTCTACTGGGCCGACACTAACACTGAGAGACGAAAGCTAG
GGGAGCGAATGGG
>OTU_400
TACGGAGGGTGCAAGCGTTATCCGGATTCACTGGGTTTAAAGGGTGCGTAGGCGGGTTGGTAAGTCCGTGGTGAAATCCC
CAAGCTTAACTTGGGAACTGCCGTGGATACTATCAATCTTGAATATCGTGGAGGTAAGCGGAATATGTCATGTAGCGGTG
AAATGCTTAGATATGACATAGAACACCAATTGCGTAGGCAGCTTACTACACGATCATTGACGCTGAGGCACGAAAGCGTG
GGGAGCAAACAGG
>OTU_401
TACGAAGGGGGCTAGCGTTGCTCGGAATCACTGGGCGTAAAGCGCACGTAGGCGGCTTGTTAAGTCGGGGGTGAAATCCT
GGAGCTCAACTCCAGAACTGCCCTCGATACTGATGAGCTCGAGTCCGGGAGAGGTGAGTGGAACTGCGAGTGTAGAGGTG
AAATTCGTAGATATTCGCAAGAACACCAGTGGCGAAGGCGGCTCACTGGCCCGGTACTGACGCTGAGGTGCGAAAGCGTG
GGGAGCAAACAGG
>OTU_402
GACGAGCTCTCCGAACGTTATTCGGTATCACTGGGCTTAAAGAGTTCGTAGGCGGTCTGGTAGGTGAGGTGTGAAATCCC
CCGGCTCAACCGGGGAACTGCGCTTCAAACCGCCGGACTTGAGGGAGACAGAGGTGGGCGGAACAGATGGTGGAGCGGTG
AAATGCGTTGATATCATCTGGAACACCGGTGGCGAAAGCGGCCCACTGGGTCTCATCTGACGCTGAGGAACGAAAGCTAG
GGTAGCGAACGGG
>OTU_403
TACGGAGGGTGCAAGCGTTATCCGGATTCACTGGGTTTAAAGGGTGCGTAGGCGGATAGGGAAGTCCGTGGTGAAATCCT
GCAGCTTAACTGCAGAACTGCCGTGGATACTCTCTATCTTGAATATCGTGGAGGTTAGCGGAATATGTCATGTAGCGGTG
AAATGCTTAGATATGACATAGAACACCCATTGCGAAGGCAGCTAACTACGCGATTATTGACGCTGATGCACGAAAGCGTG
GGGATCAAACAGG
>OTU_404
TACGGAGGGTGCAAGCGTTATCCGGAATCATTGGGTTTAAAGGGTCCGCAGGCGGTCTTATAAGTCAGTGGTGAAAGCCT
ACAGCTCAACTGTAGAACTGCCATTGATACTGTAAGACTTGAATTCGATCGAAGTGGGCGGAATATGACATGTAGCGGTG
AAATGCTTAGATATGTCATAGAACACCGATAGCGAAGGCAGCTCACTAGGTCTGGATTGACGCTCAGGGACGAAAGCGTG
GGGAGCAAACAGG
>OTU_405
TACGAAGGGGGCTAGCGTTGTTCGGAATTACTGGGCGTAAAGCGCGCGCAGGCGGCTATCCAAGTCAGTGGTGAAAGCCC
GGAGCTCAACTCCGGAACTGCCATTGAAACTGTTTAGCTTGAGGACGAGAGAGGTGAGTGGAATTCCCAGTGTAGAGGTG
AAATTCGTAGATATTGGGAAGAACACCGGTGGCGAAGGCGGCTCACTGGCTCGTTTCTGACGCTCAGGCGCGATAGCGTG
GGGATCAAACAGG
>OTU_406
TACGGAGGGTGCGAGCGTTGTCCGGAATCATTGGGCGTAAAGCGCACGTAGGCGGTCCGTTAAGTCTCTTGGTGAAAGGC
TGGGGCTCAACCCTATGCATGCCGGGGATACTGGGGGACTGGAGACAGGTAGAGGCGAGCGGAATTCCGGGTGTAGCGGT
GGAATGCGTAGAGATCCGGAAGAACACCGGAGGCGAAGGCGGCTCGCTGGACCTGATCTGACGCTGAGGTGCGAAAGCGT
GGGGAGCGAACAGG
>OTU_407
TCCAACTACAAAATCCATGGTAATGCACTCCTGCTTCCACTCTGGTATAGGCATCTGCTGAAGTATGCCACCCGATCTCT
GATGTTCATACTTGACGTGCTGGCAATTAAAACACCTAGCCACATACTCTACTATGTGTTTCTTGATCCTCCACAACAAA
TAATGCTGCCTCAAGTCACGATACATCTTCATAGCTCCCGAGTGAATTAAATACCGTAAACTGTGCCTCCTCTAGAATTC
TCTCCCTCAGACCATCAACAGAAACACATAAATGACCCTGGAGTCACATAATACCATCCTCGCCAATAGTAACCTC
>OTU_408
TACGGAGGGTGCGAGCGTTGTCCGGAATCATTGGGCGTAAAGGGCGCGTAGGCGGCCACTTCAAGCGTGCGGTGAAAGTC
GGGGGCTCAACCCCTGATCGGCCGTGCGAACTGGGGGGCTGGAGCACTGTAGAGGCAGGCGGAATTCCGGGTGTAGCGGT
GGAATGCGTAGAGATCCGGAAGAACACCGGTGGCGAAGGCGGCCTGCTGGGCAGTTAGCTGACGCTGAGGCGCGACAGCG
TGGGGAGCAAACAGG
>OTU_409
TACGAAGGGGGCTAGCGTTGCTCGGAATTACTGGGCGTAAAGCGCACGTAGGCGGACCGATAAGTCGGGGGTGAAATCCT
GGAGCTCAACTCCAGAACTGCCTTCGAAACTGCCGGTCTTGAGTTCGGGAGAGGTGAGTGGAACTGCGAGTGTAGAGGTG
AAATTCGTAGATATTCGCAAGAACACCAGTGGCGAAGGCGGCTCACTGGCCCGATACTGACGCTGAGGTGCGAAAGCGTG
GGGAGCAAACAGG
>OTU_410
TACGGAGGGTGCAAGCGTTATCCGGATTTATTGGGTTTAAAGGGTCCGCAGGCGGATCAGTAAGTCAGGGGTGAAAGCCG
GCAGCTCAACTGTCGAACTGCCTTTGATACTGCTGGTCTTGAGTAAAATTGAAGTAGCTGGAATGTGTAGTGTAGCGGTG
AAATGCATAGATATTACACAGAACACCGATAGCGAAGGCAGGTTACTAAATTTTAACTGACGCTGAGGGACGAAAGCGTG
GGGAGCGAACAGG
>OTU_411
CTCCGTGCCAGCAGTCGCGGTAAGACAGGGGGGATGGAGCAAGTGTTCTTCAGAATGATTATGCATAAAGGTTATGTAGG
TGGTGAATTAGGTTGAAAGTGAAAGCTGCCAAAAACTGGCGAAATTCTCTCGAAACCAATTCACTTGAATGAGACGGAGG
AGAGTGGAATTTCGTGTGTAGGGGTGAAATCCGGAGATCTACGAAGGCACGCAAAAAATGAATGTAGCTCTCTGGGTACC
[truncated: 48,091 more rows]

## Sheet: Suppl_Dataset_4
Supplemental Dataset 4. Percentages of abundance of phylum classification in different Nicotiana genotypes. After removal of OTUs classified as chloroplasts and mitochondria, remaining OTUs were grouped into their respective phyla. The abundance of each phylum in a sample was represented as a percentage, and any phylum which made up less than less than 5 percent in a given sample was classified a…
	Phylum	Percentage	Sample
P17	low_abundance	13.5135	Soil_Tab_1	Soil	1	1		Soil
P17	Chlorobi	0	Soil_Tab_1	Soil	1	1		Root
P17	TM7	0	Soil_Tab_1	Soil	1	1		Stem
P17	OP11	0	Soil_Tab_1	Soil	1	1		Leaves
P17	Chlamydiae	0	Soil_Tab_1	Soil	1	1		Spacer
P17	TM6	0	Soil_Tab_1	Soil	1	1
P17	Chloroflexi	0	Soil_Tab_1	Soil	1	1
P17	Acidobacteria	0	Soil_Tab_1	Soil	1	1
P17	Firmicutes	10.1351	Soil_Tab_1	Soil	1	1
P17	Gemmatimonadetes	7.17503	Soil_Tab_1	Soil	1	1
P17	Planctomycetes	23.2947	Soil_Tab_1	Soil	1	1
P17	Actinobacteria	11.6795	Soil_Tab_1	Soil	1	1
P17	Bacteroidetes	5.82368	Soil_Tab_1	Soil	1	1
P17	Proteobacteria	28.3784	Soil_Tab_1	Soil	1	1
P25	low_abundance	12.8701	Soil_Tab_2	Soil	1	2
P25	Chlorobi	0	Soil_Tab_2	Soil	1	2
P25	TM7	0	Soil_Tab_2	Soil	1	2
P25	OP11	0	Soil_Tab_2	Soil	1	2
P25	Chlamydiae	0	Soil_Tab_2	Soil	1	2
P25	TM6	0	Soil_Tab_2	Soil	1	2
P25	Chloroflexi	0	Soil_Tab_2	Soil	1	2
P25	Acidobacteria	0	Soil_Tab_2	Soil	1	2
P25	Firmicutes	9.87847	Soil_Tab_2	Soil	1	2
P25	Gemmatimonadetes	7.51013	Soil_Tab_2	Soil	1	2
P25	Planctomycetes	20.2555	Soil_Tab_2	Soil	1	2
P25	Actinobacteria	12.7454	Soil_Tab_2	Soil	1	2
P25	Bacteroidetes	8.97476	Soil_Tab_2	Soil	1	2
P25	Proteobacteria	27.7657	Soil_Tab_2	Soil	1	2
P48	low_abundance	12.1894	Soil_Tab_3	Soil	1	3
P48	Chlorobi	0	Soil_Tab_3	Soil	1	3
P48	TM7	0	Soil_Tab_3	Soil	1	3
P48	OP11	0	Soil_Tab_3	Soil	1	3
P48	Chlamydiae	0	Soil_Tab_3	Soil	1	3
P48	TM6	0	Soil_Tab_3	Soil	1	3
P48	Chloroflexi	0	Soil_Tab_3	Soil	1	3
P48	Acidobacteria	0	Soil_Tab_3	Soil	1	3
P48	Firmicutes	10.4121	Soil_Tab_3	Soil	1	3
P48	Gemmatimonadetes	6.05536	Soil_Tab_3	Soil	1	3
P48	Planctomycetes	18.7795	Soil_Tab_3	Soil	1	3
P48	Actinobacteria	17.364	Soil_Tab_3	Soil	1	3
P48	Bacteroidetes	7.03051	Soil_Tab_3	Soil	1	3
P48	Proteobacteria	28.1692	Soil_Tab_3	Soil	1	3
P73	low_abundance	15.6352	Soil_Bent_1	Soil	2	1
P73	Chlorobi	0	Soil_Bent_1	Soil	2	1
P73	TM7	0	Soil_Bent_1	Soil	2	1
P73	OP11	0	Soil_Bent_1	Soil	2	1
P73	Chlamydiae	0	Soil_Bent_1	Soil	2	1
P73	TM6	0	Soil_Bent_1	Soil	2	1
P73	Chloroflexi	0	Soil_Bent_1	Soil	2	1
P73	Acidobacteria	0	Soil_Bent_1	Soil	2	1
P73	Firmicutes	10.852	Soil_Bent_1	Soil	2	1
P73	Gemmatimonadetes	0	Soil_Bent_1	Soil	2	1
P73	Planctomycetes	25.3461	Soil_Bent_1	Soil	2	1
P73	Actinobacteria	9.35508	Soil_Bent_1	Soil	2	1
P73	Bacteroidetes	8.18921	Soil_Bent_1	Soil	2	1
P73	Proteobacteria	30.6224	Soil_Bent_1	Soil	2	1
P94	low_abundance	14.2857	Soil_Bent_2	Soil	2	2
P94	Chlorobi	0	Soil_Bent_2	Soil	2	2
P94	TM7	0	Soil_Bent_2	Soil	2	2
P94	OP11	5.11727	Soil_Bent_2	Soil	2	2
P94	Chlamydiae	0	Soil_Bent_2	Soil	2	2
P94	TM6	0	Soil_Bent_2	Soil	2	2
P94	Chloroflexi	0	Soil_Bent_2	Soil	2	2
P94	Acidobacteria	7.46269	Soil_Bent_2	Soil	2	2
P94	Firmicutes	11.9403	Soil_Bent_2	Soil	2	2
P94	Gemmatimonadetes	0	Soil_Bent_2	Soil	2	2
P94	Planctomycetes	8.95522	Soil_Bent_2	Soil	2	2
P94	Actinobacteria	14.0725	Soil_Bent_2	Soil	2	2
P94	Bacteroidetes	10.661	Soil_Bent_2	Soil	2	2
P94	Proteobacteria	27.5053	Soil_Bent_2	Soil	2	2
P12	low_abundance	20.2114	Soil_Bent_3	Soil	2	3
P12	Chlorobi	0	Soil_Bent_3	Soil	2	3
P12	TM7	0	Soil_Bent_3	Soil	2	3
P12	OP11	0	Soil_Bent_3	Soil	2	3
P12	Chlamydiae	0	Soil_Bent_3	Soil	2	3
P12	TM6	0	Soil_Bent_3	Soil	2	3
P12	Chloroflexi	0	Soil_Bent_3	Soil	2	3
P12	Acidobacteria	0	Soil_Bent_3	Soil	2	3
P12	Firmicutes	12.6481	Soil_Bent_3	Soil	2	3
P12	Gemmatimonadetes	0	Soil_Bent_3	Soil	2	3
P12	Planctomycetes	23.8564	Soil_Bent_3	Soil	2	3
P12	Actinobacteria	11.5181	Soil_Bent_3	Soil	2	3
P12	Bacteroidetes	0	Soil_Bent_3	Soil	2	3
P12	Proteobacteria	31.766	Soil_Bent_3	Soil	2	3
P63	low_abundance	10.3701	Soil_Rus_1	Soil	3	1
P63	Chlorobi	0	Soil_Rus_1	Soil	3	1
P63	TM7	0	Soil_Rus_1	Soil	3	1
P63	OP11	0	Soil_Rus_1	Soil	3	1
P63	Chlamydiae	0	Soil_Rus_1	Soil	3	1
P63	TM6	0	Soil_Rus_1	Soil	3	1
P63	Chloroflexi	0	Soil_Rus_1	Soil	3	1
P63	Acidobacteria	0	Soil_Rus_1	Soil	3	1
P63	Firmicutes	15.3477	Soil_Rus_1	Soil	3	1
P63	Gemmatimonadetes	5.08337	Soil_Rus_1	Soil	3	1
P63	Planctomycetes	25.3355	Soil_Rus_1	Soil	3	1
P63	Actinobacteria	16.7385	Soil_Rus_1	Soil	3	1
P63	Bacteroidetes	5.96177	Soil_Rus_1	Soil	3	1
P63	Proteobacteria	21.1631	Soil_Rus_1	Soil	3	1
P64	low_abundance	13.8459	Soil_Rus_2	Soil	3	2
P64	Chlorobi	0	Soil_Rus_2	Soil	3	2
P64	TM7	0	Soil_Rus_2	Soil	3	2
P64	OP11	0	Soil_Rus_2	Soil	3	2
P64	Chlamydiae	0	Soil_Rus_2	Soil	3	2
P64	TM6	0	Soil_Rus_2	Soil	3	2
P64	Chloroflexi	0	Soil_Rus_2	Soil	3	2
P64	Acidobacteria	0	Soil_Rus_2	Soil	3	2
P64	Firmicutes	9.68319	Soil_Rus_2	Soil	3	2
P64	Gemmatimonadetes	8.3728	Soil_Rus_2	Soil	3	2
P64	Planctomycetes	25.0763	Soil_Rus_2	Soil	3	2
P64	Actinobacteria	9.29902	Soil_Rus_2	Soil	3	2
P64	Bacteroidetes	5.93095	Soil_Rus_2	Soil	3	2
P64	Proteobacteria	27.7918	Soil_Rus_2	Soil	3	2
P40	low_abundance	17.3913	Soil_Rus_3	Soil	3	3
P40	Chlorobi	0	Soil_Rus_3	Soil	3	3
P40	TM7	0	Soil_Rus_3	Soil	3	3
P40	OP11	0	Soil_Rus_3	Soil	3	3
P40	Chlamydiae	0	Soil_Rus_3	Soil	3	3
P40	TM6	0	Soil_Rus_3	Soil	3	3
P40	Chloroflexi	0	Soil_Rus_3	Soil	3	3
P40	Acidobacteria	0	Soil_Rus_3	Soil	3	3
P40	Firmicutes	11.8012	Soil_Rus_3	Soil	3	3
P40	Gemmatimonadetes	10.559	Soil_Rus_3	Soil	3	3
P40	Planctomycetes	14.2857	Soil_Rus_3	Soil	3	3
P40	Actinobacteria	16.7702	Soil_Rus_3	Soil	3	3
P40	Bacteroidetes	0	Soil_Rus_3	Soil	3	3
P40	Proteobacteria	29.1925	Soil_Rus_3	Soil	3	3
P90	low_abundance	13.7831	Soil_Glu_1	Soil	Glu	1
P90	Chlorobi	0	Soil_Glu_1	Soil	Glu	1
P90	TM7	6.55422	Soil_Glu_1	Soil	Glu	1
P90	OP11	0	Soil_Glu_1	Soil	Glu	1
P90	Chlamydiae	0	Soil_Glu_1	Soil	Glu	1
P90	TM6	0	Soil_Glu_1	Soil	Glu	1
P90	Chloroflexi	0	Soil_Glu_1	Soil	Glu	1
P90	Acidobacteria	0	Soil_Glu_1	Soil	Glu	1
P90	Firmicutes	10.3614	Soil_Glu_1	Soil	Glu	1
P90	Gemmatimonadetes	7.37349	Soil_Glu_1	Soil	Glu	1
P90	Planctomycetes	26.747	Soil_Glu_1	Soil	Glu	1
P90	Actinobacteria	7.61446	Soil_Glu_1	Soil	Glu	1
P90	Bacteroidetes	8.48193	Soil_Glu_1	Soil	Glu	1
P90	Proteobacteria	19.0843	Soil_Glu_1	Soil	Glu	1
P92	low_abundance	13.0539	Soil_Glu_2	Soil	Glu	2
P92	Chlorobi	0	Soil_Glu_2	Soil	Glu	2
P92	TM7	5.98802	Soil_Glu_2	Soil	Glu	2
P92	OP11	0	Soil_Glu_2	Soil	Glu	2
P92	Chlamydiae	0	Soil_Glu_2	Soil	Glu	2
P92	TM6	0	Soil_Glu_2	Soil	Glu	2
P92	Chloroflexi	0	Soil_Glu_2	Soil	Glu	2
P92	Acidobacteria	0	Soil_Glu_2	Soil	Glu	2
P92	Firmicutes	8.86228	Soil_Glu_2	Soil	Glu	2
P92	Gemmatimonadetes	5.38922	Soil_Glu_2	Soil	Glu	2
P92	Planctomycetes	17.7246	Soil_Glu_2	Soil	Glu	2
P92	Actinobacteria	11.976	Soil_Glu_2	Soil	Glu	2
P92	Bacteroidetes	0	Soil_Glu_2	Soil	Glu	2
P92	Proteobacteria	37.006	Soil_Glu_2	Soil	Glu	2
P1	low_abundance	15.0063	Soil_Glu_3	Soil	Glu	3
P1	Chlorobi	0	Soil_Glu_3	Soil	Glu	3
P1	TM7	0	Soil_Glu_3	Soil	Glu	3
P1	OP11	0	Soil_Glu_3	Soil	Glu	3
P1	Chlamydiae	0	Soil_Glu_3	Soil	Glu	3
P1	TM6	0	Soil_Glu_3	Soil	Glu	3
P1	Chloroflexi	0	Soil_Glu_3	Soil	Glu	3
P1	Acidobacteria	0	Soil_Glu_3	Soil	Glu	3
P1	Firmicutes	7.80584	Soil_Glu_3	Soil	Glu	3
P1	Gemmatimonadetes	6.9792	Soil_Glu_3	Soil	Glu	3
P1	Planctomycetes	22.4135	Soil_Glu_3	Soil	Glu	3
P1	Actinobacteria	12.5997	Soil_Glu_3	Soil	Glu	3
P1	Bacteroidetes	6.96456	Soil_Glu_3	Soil	Glu	3
P1	Proteobacteria	28.2309	Soil_Glu_3	Soil	Glu	3
S3	low_abundance	100	spacer3	Leaf	343	3
S3	Chlorobi	0	spacer3	Leaf	343	3
S3	TM7	0	spacer3	Leaf	343	3
S3	OP11	0	spacer3	Leaf	343	3
S3	Chlamydiae	0	spacer3	Leaf	343	3
S3	TM6	0	spacer3	Leaf	343	3
S3	Chloroflexi	0	spacer3	Leaf	343	3
S3	Acidobacteria	0	spacer3	Leaf	343	3
S3	Firmicutes	0	spacer3	Leaf	343	3
S3	Gemmatimonadetes	0	spacer3	Leaf	343	3
S3	Planctomycetes	0	spacer3	Leaf	343	3
S3	Actinobacteria	0	spacer3	Leaf	343	3
S3	Bacteroidetes	0	spacer3	Leaf	343	3
S3	Proteobacteria	0	spacer3	Leaf	343	3
P41	low_abundance	11.5873	Root_Tab_1	Root	1	1
P41	Chlorobi	0	Root_Tab_1	Root	1	1
P41	TM7	0	Root_Tab_1	Root	1	1
P41	OP11	0	Root_Tab_1	Root	1	1
P41	Chlamydiae	0	Root_Tab_1	Root	1	1
P41	TM6	0	Root_Tab_1	Root	1	1
P41	Chloroflexi	0	Root_Tab_1	Root	1	1
P41	Acidobacteria	8.09524	Root_Tab_1	Root	1	1
P41	Firmicutes	5.55556	Root_Tab_1	Root	1	1
P41	Gemmatimonadetes	13.6508	Root_Tab_1	Root	1	1
P41	Planctomycetes	5.55556	Root_Tab_1	Root	1	1
P41	Actinobacteria	11.1111	Root_Tab_1	Root	1	1
P41	Bacteroidetes	6.66667	Root_Tab_1	Root	1	1
P41	Proteobacteria	37.7778	Root_Tab_1	Root	1	1
P20	low_abundance	15.3571	Root_Tab_2	Root	1	2
P20	Chlorobi	0	Root_Tab_2	Root	1	2
P20	TM7	0	Root_Tab_2	Root	1	2
P20	OP11	0	Root_Tab_2	Root	1	2
P20	Chlamydiae	0	Root_Tab_2	Root	1	2
P20	TM6	0	Root_Tab_2	Root	1	2
P20	Chloroflexi	7.5	Root_Tab_2	Root	1	2
P20	Acidobacteria	0	Root_Tab_2	Root	1	2
P20	Firmicutes	5.71429	Root_Tab_2	Root	1	2
P20	Gemmatimonadetes	15.8929	Root_Tab_2	Root	1	2
P20	Planctomycetes	6.42857	Root_Tab_2	Root	1	2
P20	Actinobacteria	13.5714	Root_Tab_2	Root	1	2
P20	Bacteroidetes	9.46429	Root_Tab_2	Root	1	2
P20	Proteobacteria	26.0714	Root_Tab_2	Root	1	2
P67	low_abundance	7.32538	Root_Bent_1	Root	2	1
P67	Chlorobi	0	Root_Bent_1	Root	2	1
P67	TM7	0	Root_Bent_1	Root	2	1
P67	OP11	0	Root_Bent_1	Root	2	1
P67	Chlamydiae	0	Root_Bent_1	Root	2	1
P67	TM6	0	Root_Bent_1	Root	2	1
P67	Chloroflexi	0	Root_Bent_1	Root	2	1
P67	Acidobacteria	0	Root_Bent_1	Root	2	1
P67	Firmicutes	0	Root_Bent_1	Root	2	1
P67	Gemmatimonadetes	5.79216	Root_Bent_1	Root	2	1
P67	Planctomycetes	9.88075	Root_Bent_1	Root	2	1
P67	Actinobacteria	9.54003	Root_Bent_1	Root	2	1
P67	Bacteroidetes	43.9523	Root_Bent_1	Root	2	1
P67	Proteobacteria	23.5094	Root_Bent_1	Root	2	1
P95	low_abundance	20.6551	Root_Bent_2	Root	2	2
P95	Chlorobi	0	Root_Bent_2	Root	2	2
P95	TM7	0	Root_Bent_2	Root	2	2
P95	OP11	0	Root_Bent_2	Root	2	2
P95	Chlamydiae	0	Root_Bent_2	Root	2	2
P95	TM6	0	Root_Bent_2	Root	2	2
P95	Chloroflexi	0	Root_Bent_2	Root	2	2
P95	Acidobacteria	0	Root_Bent_2	Root	2	2
P95	Firmicutes	5.73248	Root_Bent_2	Root	2	2
P95	Gemmatimonadetes	6.52108	Root_Bent_2	Root	2	2
P95	Planctomycetes	0	Root_Bent_2	Root	2	2
P95	Actinobacteria	19.4722	Root_Bent_2	Root	2	2
P95	Bacteroidetes	15.1956	Root_Bent_2	Root	2	2
P95	Proteobacteria	32.4234	Root_Bent_2	Root	2	2
P21	low_abundance	10.3516	Root_Bent_3	Root	2	3
P21	Chlorobi	0	Root_Bent_3	Root	2	3
P21	TM7	0	Root_Bent_3	Root	2	3
P21	OP11	0	Root_Bent_3	Root	2	3
P21	Chlamydiae	0	Root_Bent_3	Root	2	3
P21	TM6	0	Root_Bent_3	Root	2	3
P21	Chloroflexi	0	Root_Bent_3	Root	2	3
P21	Acidobacteria	0	Root_Bent_3	Root	2	3
P21	Firmicutes	10.8594	Root_Bent_3	Root	2	3
P21	Gemmatimonadetes	5.42969	Root_Bent_3	Root	2	3
P21	Planctomycetes	5.89844	Root_Bent_3	Root	2	3
P21	Actinobacteria	14.3359	Root_Bent_3	Root	2	3
P21	Bacteroidetes	23.1641	Root_Bent_3	Root	2	3
P21	Proteobacteria	29.9609	Root_Bent_3	Root	2	3
P57	low_abundance	22.9268	Root_Rus_1	Root	3	1
P57	Chlorobi	0	Root_Rus_1	Root	3	1
P57	TM7	0	Root_Rus_1	Root	3	1
P57	OP11	0	Root_Rus_1	Root	3	1
P57	Chlamydiae	0	Root_Rus_1	Root	3	1
P57	TM6	0	Root_Rus_1	Root	3	1
P57	Chloroflexi	0	Root_Rus_1	Root	3	1
P57	Acidobacteria	0	Root_Rus_1	Root	3	1
P57	Firmicutes	0	Root_Rus_1	Root	3	1
P57	Gemmatimonadetes	0	Root_Rus_1	Root	3	1
P57	Planctomycetes	0	Root_Rus_1	Root	3	1
P57	Actinobacteria	8.29268	Root_Rus_1	Root	3	1
P57	Bacteroidetes	8.13008	Root_Rus_1	Root	3	1
P57	Proteobacteria	60.6504	Root_Rus_1	Root	3	1
P15	low_abundance	5.61529	Root_Rus_2	Root	3	2
P15	Chlorobi	0	Root_Rus_2	Root	3	2
P15	TM7	0	Root_Rus_2	Root	3	2
P15	OP11	0	Root_Rus_2	Root	3	2
P15	Chlamydiae	0	Root_Rus_2	Root	3	2
P15	TM6	0	Root_Rus_2	Root	3	2
P15	Chloroflexi	0	Root_Rus_2	Root	3	2
P15	Acidobacteria	0	Root_Rus_2	Root	3	2
P15	Firmicutes	0	Root_Rus_2	Root	3	2
P15	Gemmatimonadetes	14.3369	Root_Rus_2	Root	3	2
P15	Planctomycetes	5.61529	Root_Rus_2	Root	3	2
P15	Actinobacteria	13.5006	Root_Rus_2	Root	3	2
P15	Bacteroidetes	37.8734	Root_Rus_2	Root	3	2
P15	Proteobacteria	23.0585	Root_Rus_2	Root	3	2
P14	low_abundance	9.69697	Root_Rus_3	Root	3	3
P14	Chlorobi	0	Root_Rus_3	Root	3	3
P14	TM7	0	Root_Rus_3	Root	3	3
P14	OP11	0	Root_Rus_3	Root	3	3
P14	Chlamydiae	0	Root_Rus_3	Root	3	3
P14	TM6	0	Root_Rus_3	Root	3	3
P14	Chloroflexi	0	Root_Rus_3	Root	3	3
P14	Acidobacteria	6.66667	Root_Rus_3	Root	3	3
P14	Firmicutes	6.66667	Root_Rus_3	Root	3	3
P14	Gemmatimonadetes	9.69697	Root_Rus_3	Root	3	3
P14	Planctomycetes	13.3333	Root_Rus_3	Root	3	3
P14	Actinobacteria	12.1212	Root_Rus_3	Root	3	3
P14	Bacteroidetes	6.66667	Root_Rus_3	Root	3	3
P14	Proteobacteria	35.1515	Root_Rus_3	Root	3	3
P56	low_abundance	17.4653	Root_Glu_1	Root	Glu	1
P56	Chlorobi	0	Root_Glu_1	Root	Glu	1
P56	TM7	0	Root_Glu_1	Root	Glu	1
P56	OP11	0	Root_Glu_1	Root	Glu	1
P56	Chlamydiae	0	Root_Glu_1	Root	Glu	1
P56	TM6	0	Root_Glu_1	Root	Glu	1
P56	Chloroflexi	0	Root_Glu_1	Root	Glu	1
P56	Acidobacteria	0	Root_Glu_1	Root	Glu	1
P56	Firmicutes	6.84645	Root_Glu_1	Root	Glu	1
P56	Gemmatimonadetes	23.0526	Root_Glu_1	Root	Glu	1
P56	Planctomycetes	0	Root_Glu_1	Root	Glu	1
P56	Actinobacteria	11.7863	Root_Glu_1	Root	Glu	1
P56	Bacteroidetes	23.6236	Root_Glu_1	Root	Glu	1
P56	Proteobacteria	17.2257	Root_Glu_1	Root	Glu	1
P79	low_abundance	25.0696	Root_Glu_2	Root	Glu	2
P79	Chlorobi	0	Root_Glu_2	Root	Glu	2
P79	TM7	0	Root_Glu_2	Root	Glu	2
P79	OP11	0	Root_Glu_2	Root	Glu	2
P79	Chlamydiae	0	Root_Glu_2	Root	Glu	2
P79	TM6	0	Root_Glu_2	Root	Glu	2
P79	Chloroflexi	0	Root_Glu_2	Root	Glu	2
P79	Acidobacteria	6.68524	Root_Glu_2	Root	Glu	2
P79	Firmicutes	0	Root_Glu_2	Root	Glu	2
P79	Gemmatimonadetes	0	Root_Glu_2	Root	Glu	2
P79	Planctomycetes	9.1922	Root_Glu_2	Root	Glu	2
P79	Actinobacteria	15.8774	Root_Glu_2	Root	Glu	2
P79	Bacteroidetes	10.8635	Root_Glu_2	Root	Glu	2
P79	Proteobacteria	32.312	Root_Glu_2	Root	Glu	2
P4	low_abundance	9.84848	Root_Glu_3	Root	Glu	3
P4	Chlorobi	0	Root_Glu_3	Root	Glu	3
P4	TM7	0	Root_Glu_3	Root	Glu	3
P4	OP11	0	Root_Glu_3	Root	Glu	3
P4	Chlamydiae	0	Root_Glu_3	Root	Glu	3
P4	TM6	0	Root_Glu_3	Root	Glu	3
P4	Chloroflexi	0	Root_Glu_3	Root	Glu	3
P4	Acidobacteria	6.43939	Root_Glu_3	Root	Glu	3
P4	Firmicutes	8.33333	Root_Glu_3	Root	Glu	3
P4	Gemmatimonadetes	16.2879	Root_Glu_3	Root	Glu	3
P4	Planctomycetes	11.9318	Root_Glu_3	Root	Glu	3
P4	Actinobacteria	20.8333	Root_Glu_3	Root	Glu	3
P4	Bacteroidetes	7.38636	Root_Glu_3	Root	Glu	3
P4	Proteobacteria	18.9394	Root_Glu_3	Root	Glu	3
S2	low_abundance	100	spacer2	Leaf	343	3
S2	Chlorobi	0	spacer2	Leaf	343	3
S2	TM7	0	spacer2	Leaf	343	3
S2	OP11	0	spacer2	Leaf	343	3
S2	Chlamydiae	0	spacer2	Leaf	343	3
S2	TM6	0	spacer2	Leaf	343	3
S2	Chloroflexi	0	spacer2	Leaf	343	3
S2	Acidobacteria	0	spacer2	Leaf	343	3
S2	Firmicutes	0	spacer2	Leaf	343	3
S2	Gemmatimonadetes	0	spacer2	Leaf	343	3
S2	Planctomycetes	0	spacer2	Leaf	343	3
S2	Actinobacteria	0	spacer2	Leaf	343	3
S2	Bacteroidetes	0	spacer2	Leaf	343	3
S2	Proteobacteria	0	spacer2	Leaf	343	3
P52	low_abundance	10.4396	Stem_Tab_1	Stem	1	1
P52	Chlorobi	0	Stem_Tab_1	Stem	1	1
P52	TM7	0	Stem_Tab_1	Stem	1	1
P52	OP11	0	Stem_Tab_1	Stem	1	1
P52	Chlamydiae	0	Stem_Tab_1	Stem	1	1
P52	TM6	13.3242	Stem_Tab_1	Stem	1	1
P52	Chloroflexi	7.41758	Stem_Tab_1	Stem	1	1
P52	Acidobacteria	0	Stem_Tab_1	Stem	1	1
P52	Firmicutes	0	Stem_Tab_1	Stem	1	1
P52	Gemmatimonadetes	0	Stem_Tab_1	Stem	1	1
P52	Planctomycetes	12.2253	Stem_Tab_1	Stem	1	1
P52	Actinobacteria	9.34066	Stem_Tab_1	Stem	1	1
P52	Bacteroidetes	32.8297	Stem_Tab_1	Stem	1	1
P52	Proteobacteria	14.4231	Stem_Tab_1	Stem	1	1
P91	low_abundance	12.4615	Stem_Tab_2	Stem	1	2
P91	Chlorobi	0	Stem_Tab_2	Stem	1	2
P91	TM7	0	Stem_Tab_2	Stem	1	2
P91	OP11	0	Stem_Tab_2	Stem	1	2
P91	Chlamydiae	0	Stem_Tab_2	Stem	1	2
P91	TM6	18.1538	Stem_Tab_2	Stem	1	2
P91	Chloroflexi	8.46154	Stem_Tab_2	Stem	1	2
P91	Acidobacteria	0	Stem_Tab_2	Stem	1	2
P91	Firmicutes	0	Stem_Tab_2	Stem	1	2
P91	Gemmatimonadetes	0	Stem_Tab_2	Stem	1	2
P91	Planctomycetes	10.6154	Stem_Tab_2	Stem	1	2
P91	Actinobacteria	0	Stem_Tab_2	Stem	1	2
P91	Bacteroidetes	37.8462	Stem_Tab_2	Stem	1	2
P91	Proteobacteria	12.4615	Stem_Tab_2	Stem	1	2
P50	low_abundance	6.70347	Stem_Tab_3	Stem	1	3
P50	Chlorobi	0	Stem_Tab_3	Stem	1	3
P50	TM7	0	Stem_Tab_3	Stem	1	3
P50	OP11	0	Stem_Tab_3	Stem	1	3
P50	Chlamydiae	0	Stem_Tab_3	Stem	1	3
P50	TM6	12.8549	Stem_Tab_3	Stem	1	3
P50	Chloroflexi	8.04416	Stem_Tab_3	Stem	1	3
P50	Acidobacteria	0	Stem_Tab_3	Stem	1	3
P50	Firmicutes	0	Stem_Tab_3	Stem	1	3
P50	Gemmatimonadetes	0	Stem_Tab_3	Stem	1	3
P50	Planctomycetes	13.1703	Stem_Tab_3	Stem	1	3
P50	Actinobacteria	5.91483	Stem_Tab_3	Stem	1	3
P50	Bacteroidetes	40.5363	Stem_Tab_3	Stem	1	3
P50	Proteobacteria	12.776	Stem_Tab_3	Stem	1	3
P42	low_abundance	11.2045	Stem_Bent_1	Stem	2	1
P42	Chlorobi	0	Stem_Bent_1	Stem	2	1
P42	TM7	0	Stem_Bent_1	Stem	2	1
P42	OP11	0	Stem_Bent_1	Stem	2	1
P42	Chlamydiae	0	Stem_Bent_1	Stem	2	1
P42	TM6	0	Stem_Bent_1	Stem	2	1
P42	Chloroflexi	0	Stem_Bent_1	Stem	2	1
P42	Acidobacteria	0	Stem_Bent_1	Stem	2	1
P42	Firmicutes	0	Stem_Bent_1	Stem	2	1
P42	Gemmatimonadetes	10.3641	Stem_Bent_1	Stem	2	1
P42	Planctomycetes	0	Stem_Bent_1	Stem	2	1
P42	Actinobacteria	14.8459	Stem_Bent_1	Stem	2	1
P42	Bacteroidetes	38.9356	Stem_Bent_1	Stem	2	1
P42	Proteobacteria	24.6499	Stem_Bent_1	Stem	2	1
P46	low_abundance	10.6227	Stem_Bent_2	Stem	2	2
P46	Chlorobi	0	Stem_Bent_2	Stem	2	2
P46	TM7	0	Stem_Bent_2	Stem	2	2
P46	OP11	0	Stem_Bent_2	Stem	2	2
P46	Chlamydiae	0	Stem_Bent_2	Stem	2	2
P46	TM6	0	Stem_Bent_2	Stem	2	2
P46	Chloroflexi	0	Stem_Bent_2	Stem	2	2
P46	Acidobacteria	0	Stem_Bent_2	Stem	2	2
P46	Firmicutes	0	Stem_Bent_2	Stem	2	2
P46	Gemmatimonadetes	16.8498	Stem_Bent_2	Stem	2	2
P46	Planctomycetes	6.59341	Stem_Bent_2	Stem	2	2
P46	Actinobacteria	15.0183	Stem_Bent_2	Stem	2	2
P46	Bacteroidetes	19.0476	Stem_Bent_2	Stem	2	2
P46	Proteobacteria	31.8681	Stem_Bent_2	Stem	2	2
P93	low_abundance	6.56342	Stem_Bent_3	Stem	2	3
P93	Chlorobi	0	Stem_Bent_3	Stem	2	3
P93	TM7	0	Stem_Bent_3	Stem	2	3
P93	OP11	0	Stem_Bent_3	Stem	2	3
P93	Chlamydiae	0	Stem_Bent_3	Stem	2	3
P93	TM6	0	Stem_Bent_3	Stem	2	3
P93	Chloroflexi	0	Stem_Bent_3	Stem	2	3
P93	Acidobacteria	0	Stem_Bent_3	Stem	2	3
P93	Firmicutes	0	Stem_Bent_3	Stem	2	3
P93	Gemmatimonadetes	7.9646	Stem_Bent_3	Stem	2	3
P93	Planctomycetes	5.16224	Stem_Bent_3	Stem	2	3
P93	Actinobacteria	10.2507	Stem_Bent_3	Stem	2	3
P93	Bacteroidetes	52.8024	Stem_Bent_3	Stem	2	3
P93	Proteobacteria	17.2566	Stem_Bent_3	Stem	2	3
P18	low_abundance	16.2534	Stem_Rus_1	Stem	3	1
P18	Chlorobi	0	Stem_Rus_1	Stem	3	1
P18	TM7	0	Stem_Rus_1	Stem	3	1
P18	OP11	0	Stem_Rus_1	Stem	3	1
P18	Chlamydiae	0	Stem_Rus_1	Stem	3	1
P18	TM6	0	Stem_Rus_1	Stem	3	1
P18	Chloroflexi	0	Stem_Rus_1	Stem	3	1
P18	Acidobacteria	0	Stem_Rus_1	Stem	3	1
P18	Firmicutes	0	Stem_Rus_1	Stem	3	1
P18	Gemmatimonadetes	0	Stem_Rus_1	Stem	3	1
P18	Planctomycetes	0	Stem_Rus_1	Stem	3	1
P18	Actinobacteria	8.26446	Stem_Rus_1	Stem	3	1
P18	Bacteroidetes	40.4959	Stem_Rus_1	Stem	3	1
P18	Proteobacteria	34.9862	Stem_Rus_1	Stem	3	1
P16	low_abundance	9.30997	Stem_Rus_2	Stem	3	2
P16	Chlorobi	0	Stem_Rus_2	Stem	3	2
P16	TM7	0	Stem_Rus_2	Stem	3	2
P16	OP11	0	Stem_Rus_2	Stem	3	2
P16	Chlamydiae	0	Stem_Rus_2	Stem	3	2
P16	TM6	0	Stem_Rus_2	Stem	3	2
P16	Chloroflexi	16.4294	Stem_Rus_2	Stem	3	2
P16	Acidobacteria	0	Stem_Rus_2	Stem	3	2
P16	Firmicutes	0	Stem_Rus_2	Stem	3	2
P16	Gemmatimonadetes	0	Stem_Rus_2	Stem	3	2
P16	Planctomycetes	0	Stem_Rus_2	Stem	3	2
P16	Actinobacteria	15.4436	Stem_Rus_2	Stem	3	2
P16	Bacteroidetes	24.644	Stem_Rus_2	Stem	3	2
P16	Proteobacteria	34.1731	Stem_Rus_2	Stem	3	2
P5	low_abundance	10.51	Stem_Rus_3	Stem	3	3
P5	Chlorobi	0	Stem_Rus_3	Stem	3	3
P5	TM7	0	Stem_Rus_3	Stem	3	3
P5	OP11	0	Stem_Rus_3	Stem	3	3
P5	Chlamydiae	0	Stem_Rus_3	Stem	3	3
P5	TM6	0	Stem_Rus_3	Stem	3	3
P5	Chloroflexi	0	Stem_Rus_3	Stem	3	3
P5	Acidobacteria	0	Stem_Rus_3	Stem	3	3
P5	Firmicutes	0	Stem_Rus_3	Stem	3	3
P5	Gemmatimonadetes	0	Stem_Rus_3	Stem	3	3
P5	Planctomycetes	0	Stem_Rus_3	Stem	3	3
P5	Actinobacteria	6.4915	Stem_Rus_3	Stem	3	3
P5	Bacteroidetes	53.9413	Stem_Rus_3	Stem	3	3
P5	Proteobacteria	29.0572	Stem_Rus_3	Stem	3	3
P32	low_abundance	0	Stem_Glu_1	Stem	Glu	1
P32	Chlorobi	6.66667	Stem_Glu_1	Stem	Glu	1
P32	TM7	0	Stem_Glu_1	Stem	Glu	1
P32	OP11	0	Stem_Glu_1	Stem	Glu	1
P32	Chlamydiae	0	Stem_Glu_1	Stem	Glu	1
P32	TM6	0	Stem_Glu_1	Stem	Glu	1
P32	Chloroflexi	0	Stem_Glu_1	Stem	Glu	1
P32	Acidobacteria	14.5455	Stem_Glu_1	Stem	Glu	1
P32	Firmicutes	0	Stem_Glu_1	Stem	Glu	1
P32	Gemmatimonadetes	10.9091	Stem_Glu_1	Stem	Glu	1
P32	Planctomycetes	6.06061	Stem_Glu_1	Stem	Glu	1
P32	Actinobacteria	16.3636	Stem_Glu_1	Stem	Glu	1
P32	Bacteroidetes	6.66667	Stem_Glu_1	Stem	Glu	1
P32	Proteobacteria	38.7879	Stem_Glu_1	Stem	Glu	1
P22	low_abundance	15.8954	Stem_Glu_2	Stem	Glu	2
P22	Chlorobi	0	Stem_Glu_2	Stem	Glu	2
P22	TM7	0	Stem_Glu_2	Stem	Glu	2
P22	OP11	0	Stem_Glu_2	Stem	Glu	2
P22	Chlamydiae	0	Stem_Glu_2	Stem	Glu	2
P22	TM6	0	Stem_Glu_2	Stem	Glu	2
P22	Chloroflexi	0	Stem_Glu_2	Stem	Glu	2
P22	Acidobacteria	0	Stem_Glu_2	Stem	Glu	2
P22	Firmicutes	0	Stem_Glu_2	Stem	Glu	2
P22	Gemmatimonadetes	0	Stem_Glu_2	Stem	Glu	2
P22	Planctomycetes	0	Stem_Glu_2	Stem	Glu	2
P22	Actinobacteria	5.4326	Stem_Glu_2	Stem	Glu	2
P22	Bacteroidetes	69.0141	Stem_Glu_2	Stem	Glu	2
P22	Proteobacteria	9.65795	Stem_Glu_2	Stem	Glu	2
P35	low_abundance	13.877	Stem_Glu_3	Stem	Glu	3
P35	Chlorobi	0	Stem_Glu_3	Stem	Glu	3
P35	TM7	0	Stem_Glu_3	Stem	Glu	3
P35	OP11	0	Stem_Glu_3	Stem	Glu	3
P35	Chlamydiae	0	Stem_Glu_3	Stem	Glu	3
P35	TM6	0	Stem_Glu_3	Stem	Glu	3
P35	Chloroflexi	0	Stem_Glu_3	Stem	Glu	3
P35	Acidobacteria	0	Stem_Glu_3	Stem	Glu	3
P35	Firmicutes	0	Stem_Glu_3	Stem	Glu	3
P35	Gemmatimonadetes	0	Stem_Glu_3	Stem	Glu	3
P35	Planctomycetes	0	Stem_Glu_3	Stem	Glu	3
P35	Actinobacteria	0	Stem_Glu_3	Stem	Glu	3
P35	Bacteroidetes	76.824	Stem_Glu_3	Stem	Glu	3
P35	Proteobacteria	9.299	Stem_Glu_3	Stem	Glu	3
S1	low_abundance	100	spacer1	Leaf	343	3
S1	Chlorobi	0	spacer1	Leaf	343	3
S1	TM7	0	spacer1	Leaf	343	3
S1	OP11	0	spacer1	Leaf	343	3
S1	Chlamydiae	0	spacer1	Leaf	343	3
S1	TM6	0	spacer1	Leaf	343	3
S1	Chloroflexi	0	spacer1	Leaf	343	3
S1	Acidobacteria	0	spacer1	Leaf	343	3
S1	Firmicutes	0	spacer1	Leaf	343	3
S1	Gemmatimonadetes	0	spacer1	Leaf	343	3
S1	Planctomycetes	0	spacer1	Leaf	343	3
S1	Actinobacteria	0	spacer1	Leaf	343	3
S1	Bacteroidetes	0	spacer1	Leaf	343	3
S1	Proteobacteria	0	spacer1	Leaf	343	3
P45	low_abundance	11.1222	Leaf_Tab_1	Leaf	1	1
P45	Chlorobi	0	Leaf_Tab_1	Leaf	1	1
P45	TM7	0	Leaf_Tab_1	Leaf	1	1
P45	OP11	0	Leaf_Tab_1	Leaf	1	1
P45	Chlamydiae	0	Leaf_Tab_1	Leaf	1	1
P45	TM6	15.7315	Leaf_Tab_1	Leaf	1	1
P45	Chloroflexi	8.41683	Leaf_Tab_1	Leaf	1	1
P45	Acidobacteria	0	Leaf_Tab_1	Leaf	1	1
P45	Firmicutes	0	Leaf_Tab_1	Leaf	1	1
P45	Gemmatimonadetes	0	Leaf_Tab_1	Leaf	1	1
P45	Planctomycetes	12.7255	Leaf_Tab_1	Leaf	1	1
P45	Actinobacteria	10.8216	Leaf_Tab_1	Leaf	1	1
P45	Bacteroidetes	26.9539	Leaf_Tab_1	Leaf	1	1
P45	Proteobacteria	14.2285	Leaf_Tab_1	Leaf	1	1
P84	low_abundance	5.79421	Leaf_Tab_2	Leaf	1	2
P84	Chlorobi	0	Leaf_Tab_2	Leaf	1	2
P84	TM7	0	Leaf_Tab_2	Leaf	1	2
P84	OP11	0	Leaf_Tab_2	Leaf	1	2
P84	Chlamydiae	0	Leaf_Tab_2	Leaf	1	2
P84	TM6	16.4835	Leaf_Tab_2	Leaf	1	2
P84	Chloroflexi	9.89011	Leaf_Tab_2	Leaf	1	2
P84	Acidobacteria	0	Leaf_Tab_2	Leaf	1	2
P84	Firmicutes	0	Leaf_Tab_2	Leaf	1	2
P84	Gemmatimonadetes	0	Leaf_Tab_2	Leaf	1	2
P84	Planctomycetes	20.4795	Leaf_Tab_2	Leaf	1	2
P84	Actinobacteria	9.79021	Leaf_Tab_2	Leaf	1	2
P84	Bacteroidetes	25.3746	Leaf_Tab_2	Leaf	1	2
P84	Proteobacteria	12.1878	Leaf_Tab_2	Leaf	1	2
P72	low_abundance	8.69565	Leaf_Tab_3	Leaf	1	3
P72	Chlorobi	0	Leaf_Tab_3	Leaf	1	3
P72	TM7	0	Leaf_Tab_3	Leaf	1	3
P72	OP11	0	Leaf_Tab_3	Leaf	1	3
P72	Chlamydiae	0	Leaf_Tab_3	Leaf	1	3
P72	TM6	5.56522	Leaf_Tab_3	Leaf	1	3
P72	Chloroflexi	11.6522	Leaf_Tab_3	Leaf	1	3
P72	Acidobacteria	0	Leaf_Tab_3	Leaf	1	3
P72	Firmicutes	0	Leaf_Tab_3	Leaf	1	3
P72	Gemmatimonadetes	5.56522	Leaf_Tab_3	Leaf	1	3
P72	Planctomycetes	10.9565	Leaf_Tab_3	Leaf	1	3
P72	Actinobacteria	24.6957	Leaf_Tab_3	Leaf	1	3
P72	Bacteroidetes	13.2174	Leaf_Tab_3	Leaf	1	3
P72	Proteobacteria	19.6522	Leaf_Tab_3	Leaf	1	3
P66	low_abundance	6.49799	Leaf_Bent_1	Leaf	2	1
P66	Chlorobi	0	Leaf_Bent_1	Leaf	2	1
P66	TM7	0	Leaf_Bent_1	Leaf	2	1
P66	OP11	0	Leaf_Bent_1	Leaf	2	1
P66	Chlamydiae	0	Leaf_Bent_1	Leaf	2	1
P66	TM6	0	Leaf_Bent_1	Leaf	2	1
P66	Chloroflexi	0	Leaf_Bent_1	Leaf	2	1
P66	Acidobacteria	0	Leaf_Bent_1	Leaf	2	1
P66	Firmicutes	0	Leaf_Bent_1	Leaf	2	1
P66	Gemmatimonadetes	7.18804	Leaf_Bent_1	Leaf	2	1
P66	Planctomycetes	7.01553	Leaf_Bent_1	Leaf	2	1
P66	Actinobacteria	8.97067	Leaf_Bent_1	Leaf	2	1
P66	Bacteroidetes	51.6389	Leaf_Bent_1	Leaf	2	1
P66	Proteobacteria	18.6889	Leaf_Bent_1	Leaf	2	1
P86	low_abundance	5.17774	Leaf_Bent_2	Leaf	2	2
P86	Chlorobi	0	Leaf_Bent_2	Leaf	2	2
P86	TM7	0	Leaf_Bent_2	Leaf	2	2
P86	OP11	0	Leaf_Bent_2	Leaf	2	2
P86	Chlamydiae	0	Leaf_Bent_2	Leaf	2	2
P86	TM6	0	Leaf_Bent_2	Leaf	2	2
P86	Chloroflexi	0	Leaf_Bent_2	Leaf	2	2
P86	Acidobacteria	0	Leaf_Bent_2	Leaf	2	2
P86	Firmicutes	0	Leaf_Bent_2	Leaf	2	2
P86	Gemmatimonadetes	6.80062	Leaf_Bent_2	Leaf	2	2
P86	Planctomycetes	6.8779	Leaf_Bent_2	Leaf	2	2
P86	Actinobacteria	7.18702	Leaf_Bent_2	Leaf	2	2
P86	Bacteroidetes	52.0866	Leaf_Bent_2	Leaf	2	2
P86	Proteobacteria	21.8702	Leaf_Bent_2	Leaf	2	2
P88	low_abundance	7.0123	Leaf_Bent_3	Leaf	2	3
P88	Chlorobi	0	Leaf_Bent_3	Leaf	2	3
P88	TM7	0	Leaf_Bent_3	Leaf	2	3
P88	OP11	0	Leaf_Bent_3	Leaf	2	3
P88	Chlamydiae	0	Leaf_Bent_3	Leaf	2	3
P88	TM6	0	Leaf_Bent_3	Leaf	2	3
P88	Chloroflexi	0	Leaf_Bent_3	Leaf	2	3
P88	Acidobacteria	0	Leaf_Bent_3	Leaf	2	3
P88	Firmicutes	0	Leaf_Bent_3	Leaf	2	3
P88	Gemmatimonadetes	8.47458	Leaf_Bent_3	Leaf	2	3
P88	Planctomycetes	10.0366	Leaf_Bent_3	Leaf	2	3
P88	Actinobacteria	12.2964	Leaf_Bent_3	Leaf	2	3
P88	Bacteroidetes	35.0615	Leaf_Bent_3	Leaf	2	3
P88	Proteobacteria	27.1186	Leaf_Bent_3	Leaf	2	3
P74	low_abundance	5.97222	Leaf_Rus_1	Leaf	3	1
P74	Chlorobi	0	Leaf_Rus_1	Leaf	3	1
P74	TM7	0	Leaf_Rus_1	Leaf	3	1
P74	OP11	0	Leaf_Rus_1	Leaf	3	1
P74	Chlamydiae	0	Leaf_Rus_1	Leaf	3	1
P74	TM6	0	Leaf_Rus_1	Leaf	3	1
P74	Chloroflexi	0	Leaf_Rus_1	Leaf	3	1
P74	Acidobacteria	0	Leaf_Rus_1	Leaf	3	1
P74	Firmicutes	0	Leaf_Rus_1	Leaf	3	1
P74	Gemmatimonadetes	0	Leaf_Rus_1	Leaf	3	1
P74	Planctomycetes	0	Leaf_Rus_1	Leaf	3	1
P74	Actinobacteria	5.13889	Leaf_Rus_1	Leaf	3	1
P74	Bacteroidetes	33.1944	Leaf_Rus_1	Leaf	3	1
P74	Proteobacteria	55.6944	Leaf_Rus_1	Leaf	3	1
P58	low_abundance	4.23892	Leaf_Rus_2	Leaf	3	2
P58	Chlorobi	0	Leaf_Rus_2	Leaf	3	2
P58	TM7	0	Leaf_Rus_2	Leaf	3	2
P58	OP11	0	Leaf_Rus_2	Leaf	3	2
P58	Chlamydiae	0	Leaf_Rus_2	Leaf	3	2
P58	TM6	0	Leaf_Rus_2	Leaf	3	2
P58	Chloroflexi	0	Leaf_Rus_2	Leaf	3	2
P58	Acidobacteria	0	Leaf_Rus_2	Leaf	3	2
P58	Firmicutes	0	Leaf_Rus_2	Leaf	3	2
P58	Gemmatimonadetes	0	Leaf_Rus_2	Leaf	3	2
P58	Planctomycetes	0	Leaf_Rus_2	Leaf	3	2
P58	Actinobacteria	5.58767	Leaf_Rus_2	Leaf	3	2
P58	Bacteroidetes	32.948	Leaf_Rus_2	Leaf	3	2
P58	Proteobacteria	57.2254	Leaf_Rus_2	Leaf	3	2
P82	low_abundance	8.61423	Leaf_Rus_3	Leaf	3	3
P82	Chlorobi	0	Leaf_Rus_3	Leaf	3	3
P82	TM7	0	Leaf_Rus_3	Leaf	3	3
P82	OP11	0	Leaf_Rus_3	Leaf	3	3
P82	Chlamydiae	0	Leaf_Rus_3	Leaf	3	3
P82	TM6	0	Leaf_Rus_3	Leaf	3	3
P82	Chloroflexi	0	Leaf_Rus_3	Leaf	3	3
P82	Acidobacteria	0	Leaf_Rus_3	Leaf	3	3
P82	Firmicutes	0	Leaf_Rus_3	Leaf	3	3
P82	Gemmatimonadetes	0	Leaf_Rus_3	Leaf	3	3
P82	Planctomycetes	0	Leaf_Rus_3	Leaf	3	3
P82	Actinobacteria	0	Leaf_Rus_3	Leaf	3	3
P82	Bacteroidetes	30.8365	Leaf_Rus_3	Leaf	3	3
P82	Proteobacteria	60.5493	Leaf_Rus_3	Leaf	3	3
P23	low_abundance	16.7971	Leaf_Glu_1	Leaf	Glu	1
P23	Chlorobi	0	Leaf_Glu_1	Leaf	Glu	1
P23	TM7	0	Leaf_Glu_1	Leaf	Glu	1
P23	OP11	0	Leaf_Glu_1	Leaf	Glu	1
P23	Chlamydiae	0	Leaf_Glu_1	Leaf	Glu	1
P23	TM6	0	Leaf_Glu_1	Leaf	Glu	1
P23	Chloroflexi	0	Leaf_Glu_1	Leaf	Glu	1
P23	Acidobacteria	0	Leaf_Glu_1	Leaf	Glu	1
P23	Firmicutes	0	Leaf_Glu_1	Leaf	Glu	1
P23	Gemmatimonadetes	0	Leaf_Glu_1	Leaf	Glu	1
P23	Planctomycetes	0	Leaf_Glu_1	Leaf	Glu	1
P23	Actinobacteria	7.10415	Leaf_Glu_1	Leaf	Glu	1
P23	Bacteroidetes	54.3648	Leaf_Glu_1	Leaf	Glu	1
P23	Proteobacteria	21.7339	Leaf_Glu_1	Leaf	Glu	1
P54	low_abundance	8.69565	Leaf_Glu_2	Leaf	Glu	2
P54	Chlorobi	0	Leaf_Glu_2	Leaf	Glu	2
P54	TM7	0	Leaf_Glu_2	Leaf	Glu	2
P54	OP11	0	Leaf_Glu_2	Leaf	Glu	2
P54	Chlamydiae	0	Leaf_Glu_2	Leaf	Glu	2
P54	TM6	0	Leaf_Glu_2	Leaf	Glu	2
P54	Chloroflexi	0	Leaf_Glu_2	Leaf	Glu	2
P54	Acidobacteria	0	Leaf_Glu_2	Leaf	Glu	2
P54	Firmicutes	0	Leaf_Glu_2	Leaf	Glu	2
P54	Gemmatimonadetes	0	Leaf_Glu_2	Leaf	Glu	2
P54	Planctomycetes	0	Leaf_Glu_2	Leaf	Glu	2
P54	Actinobacteria	6.52174	Leaf_Glu_2	Leaf	Glu	2
P54	Bacteroidetes	70.2899	Leaf_Glu_2	Leaf	Glu	2
P54	Proteobacteria	14.4928	Leaf_Glu_2	Leaf	Glu	2
P39	low_abundance	15.7895	Leaf_Glu_3	Leaf	Glu	3
P39	Chlorobi	0	Leaf_Glu_3	Leaf	Glu	3
P39	TM7	0	Leaf_Glu_3	Leaf	Glu	3
P39	OP11	0	Leaf_Glu_3	Leaf	Glu	3
P39	Chlamydiae	0	Leaf_Glu_3	Leaf	Glu	3
P39	TM6	0	Leaf_Glu_3	Leaf	Glu	3
P39	Chloroflexi	0	Leaf_Glu_3	Leaf	Glu	3
P39	Acidobacteria	0	Leaf_Glu_3	Leaf	Glu	3
P39	Firmicutes	0	Leaf_Glu_3	Leaf	Glu	3
P39	Gemmatimonadetes	0	Leaf_Glu_3	Leaf	Glu	3
P39	Planctomycetes	0	Leaf_Glu_3	Leaf	Glu	3
P39	Actinobacteria	9.09091	Leaf_Glu_3	Leaf	Glu	3
P39	Bacteroidetes	48.8038	Leaf_Glu_3	Leaf	Glu	3
P39	Proteobacteria	26.3158	Leaf_Glu_3	Leaf	Glu	3

## Sheet: Suppl_Dataset_5
Supplemental Dataset 5. Percentages of abundance of phylum classification in different Nicotiana benthamiana treatments. After removal of OTUs classified as chloroplasts and mitochondria, remaining OTUs were grouped into their respective phyla. The abundance of each phylum in a sample was represented as a percentage, and any phylum which made up less than less than 5 percent in a given sample was…
	Phylum	Percentage	Sample
P31	low_abundance	13.0435	Root_Control_1	Root	1	1		Root
P31	Chlorobi	0	Root_Control_1	Root	1	1		Stem
P31	TM7	0	Root_Control_1	Root	1	1		Leaves
P31	OP11	0	Root_Control_1	Root	1	1		Spacer
P31	Chlamydiae	0	Root_Control_1	Root	1	1
P31	TM6	0	Root_Control_1	Root	1	1
P31	Chloroflexi	0	Root_Control_1	Root	1	1
P31	Acidobacteria	0	Root_Control_1	Root	1	1
P31	Firmicutes	8.07453	Root_Control_1	Root	1	1
P31	Gemmatimonadetes	7.45342	Root_Control_1	Root	1	1
P31	Planctomycetes	6.21118	Root_Control_1	Root	1	1
P31	Actinobacteria	11.0027	Root_Control_1	Root	1	1
P31	Bacterioidetes	24.756	Root_Control_1	Root	1	1
P31	Proteobacteria	29.4587	Root_Control_1	Root	1	1
P62	low_abundance	12.474	Root_Control_2	Root	1	2
P62	Chlorobi	0	Root_Control_2	Root	1	2
P62	TM7	0	Root_Control_2	Root	1	2
P62	OP11	5.47267	Root_Control_2	Root	1	2
P62	Chlamydiae	0	Root_Control_2	Root	1	2
P62	TM6	0	Root_Control_2	Root	1	2
P62	Chloroflexi	0	Root_Control_2	Root	1	2
P62	Acidobacteria	0	Root_Control_2	Root	1	2
P62	Firmicutes	5.95573	Root_Control_2	Root	1	2
P62	Gemmatimonadetes	12.0276	Root_Control_2	Root	1	2
P62	Planctomycetes	0	Root_Control_2	Root	1	2
P62	Actinobacteria	11.355	Root_Control_2	Root	1	2
P62	Bacteroidetes	11.245	Root_Control_2	Root	1	2
P62	Proteobacteria	41.47	Root_Control_2	Root	1	2
P24	low_abundance	9.08977	Root_Control_3	Root	1	3
P24	Chlorobi	0	Root_Control_3	Root	1	3
P24	TM7	0	Root_Control_3	Root	1	3
P24	OP11	0	Root_Control_3	Root	1	3
P24	Chlamydiae	0	Root_Control_3	Root	1	3
P24	TM6	0	Root_Control_3	Root	1	3
P24	Chloroflexi	0	Root_Control_3	Root	1	3
P24	Acidobacteria	22.2612	Root_Control_3	Root	1	3
P24	Firmicutes	6.63578	Root_Control_3	Root	1	3
P24	Gemmatimonadetes	7.46213	Root_Control_3	Root	1	3
P24	Planctomycetes	0	Root_Control_3	Root	1	3
P24	Actinobacteria	12.0821	Root_Control_3	Root	1	3
P24	Bacteroidetes	20.7462	Root_Control_3	Root	1	3
P24	Proteobacteria	21.7228	Root_Control_3	Root	1	3
P85	low_abundance	23.0084	Root_447_1	Root	2	1
P85	Chlorobi	0	Root_447_1	Root	2	1
P85	TM7	0	Root_447_1	Root	2	1
P85	OP11	0	Root_447_1	Root	2	1
P85	Chlamydiae	0	Root_447_1	Root	2	1
P85	TM6	0	Root_447_1	Root	2	1
P85	Chloroflexi	0	Root_447_1	Root	2	1
P85	Acidobacteria	0	Root_447_1	Root	2	1
P85	Firmicutes	9.51258	Root_447_1	Root	2	1
P85	Gemmatimonadetes	0	Root_447_1	Root	2	1
P85	Planctomycetes	0	Root_447_1	Root	2	1
P85	Actinobacteria	24.9476	Root_447_1	Root	2	1
P85	Bacteroidetes	14.1509	Root_447_1	Root	2	1
P85	Proteobacteria	28.3805	Root_447_1	Root	2	1
P87	low_abundance	6	Root_447_2	Root	2	2
P87	Chlorobi	0	Root_447_2	Root	2	2
P87	TM7	0	Root_447_2	Root	2	2
P87	OP11	0	Root_447_2	Root	2	2
P87	Chlamydiae	18.2	Root_447_2	Root	2	2
P87	TM6	0	Root_447_2	Root	2	2
P87	Chloroflexi	0	Root_447_2	Root	2	2
P87	Acidobacteria	0	Root_447_2	Root	2	2
P87	Firmicutes	9	Root_447_2	Root	2	2
P87	Gemmatimonadetes	6	Root_447_2	Root	2	2
P87	Planctomycetes	5.8	Root_447_2	Root	2	2
P87	Actinobacteria	10.2	Root_447_2	Root	2	2
P87	Bacteroidetes	10.4	Root_447_2	Root	2	2
P87	Proteobacteria	34.4	Root_447_2	Root	2	2
P8	low_abundance	15.0565	Root_447_3	Root	2	3
P8	Chlorobi	0	Root_447_3	Root	2	3
P8	TM7	0	Root_447_3	Root	2	3
P8	OP11	0	Root_447_3	Root	2	3
P8	Chlamydiae	0	Root_447_3	Root	2	3
P8	TM6	0	Root_447_3	Root	2	3
P8	Chloroflexi	0	Root_447_3	Root	2	3
P8	Acidobacteria	0	Root_447_3	Root	2	3
P8	Firmicutes	12.0452	Root_447_3	Root	2	3
P8	Gemmatimonadetes	5.45797	Root_447_3	Root	2	3
P8	Planctomycetes	0	Root_447_3	Root	2	3
P8	Actinobacteria	21.7064	Root_447_3	Root	2	3
P8	Bacteroidetes	18.1305	Root_447_3	Root	2	3
P8	Proteobacteria	27.6035	Root_447_3	Root	2	3
P68	low_abundance	12.1176	Root_S41_1	Root	3	1
P68	Chlorobi	0	Root_S41_1	Root	3	1
P68	TM7	0	Root_S41_1	Root	3	1
P68	OP11	0	Root_S41_1	Root	3	1
P68	Chlamydiae	0	Root_S41_1	Root	3	1
P68	TM6	0	Root_S41_1	Root	3	1
P68	Chloroflexi	0	Root_S41_1	Root	3	1
P68	Acidobacteria	10.9412	Root_S41_1	Root	3	1
P68	Firmicutes	5.52941	Root_S41_1	Root	3	1
P68	Gemmatimonadetes	7.64706	Root_S41_1	Root	3	1
P68	Planctomycetes	0	Root_S41_1	Root	3	1
P68	Actinobacteria	17.7647	Root_S41_1	Root	3	1
P68	Bacteroidetes	9.52941	Root_S41_1	Root	3	1
P68	Proteobacteria	36.4706	Root_S41_1	Root	3	1
P29	low_abundance	21.608	Root_S41_2	Root	3	2
P29	Chlorobi	0	Root_S41_2	Root	3	2
P29	TM7	0	Root_S41_2	Root	3	2
P29	OP11	0	Root_S41_2	Root	3	2
P29	Chlamydiae	5.27638	Root_S41_2	Root	3	2
P29	TM6	0	Root_S41_2	Root	3	2
P29	Chloroflexi	0	Root_S41_2	Root	3	2
P29	Acidobacteria	0	Root_S41_2	Root	3	2
P29	Firmicutes	12.3953	Root_S41_2	Root	3	2
P29	Gemmatimonadetes	0	Root_S41_2	Root	3	2
P29	Planctomycetes	0	Root_S41_2	Root	3	2
P29	Actinobacteria	8.79397	Root_S41_2	Root	3	2
P29	Bacteroidetes	13.4841	Root_S41_2	Root	3	2
P29	Proteobacteria	38.4422	Root_S41_2	Root	3	2
P30	low_abundance	19.5402	Root_S41_3	Root	3	3
P30	Chlorobi	0	Root_S41_3	Root	3	3
P30	TM7	0	Root_S41_3	Root	3	3
P30	OP11	5.17241	Root_S41_3	Root	3	3
P30	Chlamydiae	0	Root_S41_3	Root	3	3
P30	TM6	0	Root_S41_3	Root	3	3
P30	Chloroflexi	0	Root_S41_3	Root	3	3
P30	Acidobacteria	0	Root_S41_3	Root	3	3
P30	Firmicutes	10.1533	Root_S41_3	Root	3	3
P30	Gemmatimonadetes	7.27969	Root_S41_3	Root	3	3
P30	Planctomycetes	0	Root_S41_3	Root	3	3
P30	Actinobacteria	9.57854	Root_S41_3	Root	3	3
P30	Bacteroidetes	13.2184	Root_S41_3	Root	3	3
P30	Proteobacteria	35.0575	Root_S41_3	Root	3	3
P9	low_abundance	11.7739	Root_413_1	Root	4	1
P9	Chlorobi	5.25903	Root_413_1	Root	4	1
P9	TM7	0	Root_413_1	Root	4	1
P9	OP11	0	Root_413_1	Root	4	1
P9	Chlamydiae	0	Root_413_1	Root	4	1
P9	TM6	0	Root_413_1	Root	4	1
P9	Chloroflexi	0	Root_413_1	Root	4	1
P9	Acidobacteria	6.20094	Root_413_1	Root	4	1
P9	Firmicutes	0	Root_413_1	Root	4	1
P9	Gemmatimonadetes	5.41601	Root_413_1	Root	4	1
P9	Planctomycetes	0	Root_413_1	Root	4	1
P9	Actinobacteria	14.1287	Root_413_1	Root	4	1
P9	Bacteroidetes	6.27943	Root_413_1	Root	4	1
P9	Proteobacteria	50.9419	Root_413_1	Root	4	1
P37	low_abundance	17.9155	Root_413_2	Root	4	2
P37	Chlorobi	0	Root_413_2	Root	4	2
P37	TM7	0	Root_413_2	Root	4	2
P37	OP11	0	Root_413_2	Root	4	2
P37	Chlamydiae	0	Root_413_2	Root	4	2
P37	TM6	0	Root_413_2	Root	4	2
P37	Chloroflexi	0	Root_413_2	Root	4	2
P37	Acidobacteria	7.62943	Root_413_2	Root	4	2
P37	Firmicutes	6.67575	Root_413_2	Root	4	2
P37	Gemmatimonadetes	0	Root_413_2	Root	4	2
P37	Planctomycetes	0	Root_413_2	Root	4	2
P37	Actinobacteria	26.8392	Root_413_2	Root	4	2
P37	Bacteroidetes	12.4659	Root_413_2	Root	4	2
P37	Proteobacteria	28.4741	Root_413_2	Root	4	2
P33	low_abundance	14.164	Root_413_3	Root	4	3
P33	Chlorobi	0	Root_413_3	Root	4	3
P33	TM7	0	Root_413_3	Root	4	3
P33	OP11	0	Root_413_3	Root	4	3
P33	Chlamydiae	0	Root_413_3	Root	4	3
P33	TM6	0	Root_413_3	Root	4	3
P33	Chloroflexi	0	Root_413_3	Root	4	3
P33	Acidobacteria	5.48456	Root_413_3	Root	4	3
P33	Firmicutes	6.07029	Root_413_3	Root	4	3
P33	Gemmatimonadetes	8.35996	Root_413_3	Root	4	3
P33	Planctomycetes	0	Root_413_3	Root	4	3
P33	Actinobacteria	29.393	Root_413_3	Root	4	3
P33	Bacteroidetes	9.31842	Root_413_3	Root	4	3
P33	Proteobacteria	27.2098	Root_413_3	Root	4	3
P65	low_abundance	20.8919	Root_343_1	Root	5	1
P65	Chlorobi	0	Root_343_1	Root	5	1
P65	TM7	0	Root_343_1	Root	5	1
P65	OP11	0	Root_343_1	Root	5	1
P65	Chlamydiae	0	Root_343_1	Root	5	1
P65	TM6	0	Root_343_1	Root	5	1
P65	Chloroflexi	0	Root_343_1	Root	5	1
P65	Acidobacteria	9.16142	Root_343_1	Root	5	1
P65	Firmicutes	0	Root_343_1	Root	5	1
P65	Gemmatimonadetes	0	Root_343_1	Root	5	1
P65	Planctomycetes	0	Root_343_1	Root	5	1
P65	Actinobacteria	6.59234	Root_343_1	Root	5	1
P65	Bacteroidetes	7.7557	Root_343_1	Root	5	1
P65	Proteobacteria	55.5986	Root_343_1	Root	5	1
P0	low_abundance	19.0549	Root_343_2	Root	5	2
P0	Chlorobi	0	Root_343_2	Root	5	2
P0	TM7	0	Root_343_2	Root	5	2
P0	OP11	0	Root_343_2	Root	5	2
P0	Chlamydiae	6.40244	Root_343_2	Root	5	2
P0	TM6	0	Root_343_2	Root	5	2
P0	Chloroflexi	0	Root_343_2	Root	5	2
P0	Acidobacteria	16.1585	Root_343_2	Root	5	2
P0	Firmicutes	0	Root_343_2	Root	5	2
P0	Gemmatimonadetes	5.4878	Root_343_2	Root	5	2
P0	Planctomycetes	0	Root_343_2	Root	5	2
P0	Actinobacteria	0	Root_343_2	Root	5	2
P0	Bacteroidetes	5.8689	Root_343_2	Root	5	2
P0	Proteobacteria	47.0274	Root_343_2	Root	5	2
P2	low_abundance	18.2665	Root_343_3	Root	5	3
P2	Chlorobi	0	Root_343_3	Root	5	3
P2	TM7	0	Root_343_3	Root	5	3
P2	OP11	0	Root_343_3	Root	5	3
P2	Chlamydiae	0	Root_343_3	Root	5	3
P2	TM6	0	Root_343_3	Root	5	3
P2	Chloroflexi	0	Root_343_3	Root	5	3
P2	Acidobacteria	0	Root_343_3	Root	5	3
P2	Firmicutes	0	Root_343_3	Root	5	3
P2	Gemmatimonadetes	6.24418	Root_343_3	Root	5	3
P2	Planctomycetes	0	Root_343_3	Root	5	3
P2	Actinobacteria	6.43057	Root_343_3	Root	5	3
P2	Bacteroidetes	7.45573	Root_343_3	Root	5	3
P2	Proteobacteria	61.603	Root_343_3	Root	5	3
S3	low_abundance	100	spacer3	Leaf	343	3
S3	Chlorobi	0	spacer3	Leaf	343	3
S3	TM7	0	spacer3	Leaf	343	3
S3	OP11	0	spacer3	Leaf	343	3
S3	Chlamydiae	0	spacer3	Leaf	343	3
S3	TM6	0	spacer3	Leaf	343	3
S3	Chloroflexi	0	spacer3	Leaf	343	3
S3	Acidobacteria	0	spacer3	Leaf	343	3
S3	Firmicutes	0	spacer3	Leaf	343	3
S3	Gemmatimonadetes	0	spacer3	Leaf	343	3
S3	Planctomycetes	0	spacer3	Leaf	343	3
S3	Actinobacteria	0	spacer3	Leaf	343	3
S3	Bacteroidetes	0	spacer3	Leaf	343	3
S3	Proteobacteria	0	spacer3	Leaf	343	3
P3	low_abundance	8.14908	Stem_Control_1	Stem	1	1
P3	Chlorobi	0	Stem_Control_1	Stem	1	1
P3	TM7	0	Stem_Control_1	Stem	1	1
P3	OP11	0	Stem_Control_1	Stem	1	1
P3	Chlamydiae	0	Stem_Control_1	Stem	1	1
P3	TM6	0	Stem_Control_1	Stem	1	1
P3	Chloroflexi	0	Stem_Control_1	Stem	1	1
P3	Acidobacteria	0	Stem_Control_1	Stem	1	1
P3	Firmicutes	0	Stem_Control_1	Stem	1	1
P3	Gemmatimonadetes	13.2028	Stem_Control_1	Stem	1	1
P3	Planctomycetes	10.6759	Stem_Control_1	Stem	1	1
P3	Actinobacteria	12.2552	Stem_Control_1	Stem	1	1
P3	Bacteroidetes	25.2685	Stem_Control_1	Stem	1	1
P3	Proteobacteria	30.4485	Stem_Control_1	Stem	1	1
P13	low_abundance	11.2516	Stem_Control_2	Stem	1	2
P13	Chlorobi	0	Stem_Control_2	Stem	1	2
P13	TM7	0	Stem_Control_2	Stem	1	2
P13	OP11	0	Stem_Control_2	Stem	1	2
P13	Chlamydiae	0	Stem_Control_2	Stem	1	2
P13	TM6	0	Stem_Control_2	Stem	1	2
P13	Chloroflexi	0	Stem_Control_2	Stem	1	2
P13	Acidobacteria	0	Stem_Control_2	Stem	1	2
P13	Firmicutes	0	Stem_Control_2	Stem	1	2
P13	Gemmatimonadetes	12.7344	Stem_Control_2	Stem	1	2
P13	Planctomycetes	10.6411	Stem_Control_2	Stem	1	2
P13	Actinobacteria	12.3419	Stem_Control_2	Stem	1	2
P13	Bacteroidetes	24.771	Stem_Control_2	Stem	1	2
P13	Proteobacteria	28.2599	Stem_Control_2	Stem	1	2
P43	low_abundance	10.0579	Stem_Control_3	Stem	1	3
P43	Chlorobi	0	Stem_Control_3	Stem	1	3
P43	TM7	0	Stem_Control_3	Stem	1	3
P43	OP11	0	Stem_Control_3	Stem	1	3
P43	Chlamydiae	0	Stem_Control_3	Stem	1	3
P43	TM6	0	Stem_Control_3	Stem	1	3
P43	Chloroflexi	0	Stem_Control_3	Stem	1	3
P43	Acidobacteria	0	Stem_Control_3	Stem	1	3
P43	Firmicutes	0	Stem_Control_3	Stem	1	3
P43	Gemmatimonadetes	12.3721	Stem_Control_3	Stem	1	3
P43	Planctomycetes	9.74633	Stem_Control_3	Stem	1	3
P43	Actinobacteria	12.4166	Stem_Control_3	Stem	1	3
P43	Bacteroidetes	25.4562	Stem_Control_3	Stem	1	3
P43	Proteobacteria	29.951	Stem_Control_3	Stem	1	3
P61	low_abundance	19.6	Stem_447_1	Stem	2	1
P61	Chlorobi	0	Stem_447_1	Stem	2	1
P61	TM7	0	Stem_447_1	Stem	2	1
P61	OP11	0	Stem_447_1	Stem	2	1
P61	Chlamydiae	0	Stem_447_1	Stem	2	1
P61	TM6	0	Stem_447_1	Stem	2	1
P61	Chloroflexi	0	Stem_447_1	Stem	2	1
P61	Acidobacteria	0	Stem_447_1	Stem	2	1
P61	Firmicutes	0	Stem_447_1	Stem	2	1
P61	Gemmatimonadetes	8.4	Stem_447_1	Stem	2	1
P61	Planctomycetes	8.8	Stem_447_1	Stem	2	1
P61	Actinobacteria	21.6	Stem_447_1	Stem	2	1
P61	Bacteroidetes	10.4	Stem_447_1	Stem	2	1
P61	Proteobacteria	31.2	Stem_447_1	Stem	2	1
P60	low_abundance	12.8676	Stem_447_2	Stem	2	2
P60	Chlorobi	0	Stem_447_2	Stem	2	2
P60	TM7	0	Stem_447_2	Stem	2	2
P60	OP11	0	Stem_447_2	Stem	2	2
P60	Chlamydiae	0	Stem_447_2	Stem	2	2
P60	TM6	0	Stem_447_2	Stem	2	2
P60	Chloroflexi	0	Stem_447_2	Stem	2	2
P60	Acidobacteria	0	Stem_447_2	Stem	2	2
P60	Firmicutes	0	Stem_447_2	Stem	2	2
P60	Gemmatimonadetes	9.19118	Stem_447_2	Stem	2	2
P60	Planctomycetes	6.25	Stem_447_2	Stem	2	2
P60	Actinobacteria	16.1765	Stem_447_2	Stem	2	2
P60	Bacteroidetes	17.6471	Stem_447_2	Stem	2	2
P60	Proteobacteria	37.8676	Stem_447_2	Stem	2	2
P36	low_abundance	7.82609	Stem_447_3	Stem	2	3
P36	Chlorobi	0	Stem_447_3	Stem	2	3
P36	TM7	0	Stem_447_3	Stem	2	3
P36	OP11	0	Stem_447_3	Stem	2	3
P36	Chlamydiae	0	Stem_447_3	Stem	2	3
P36	TM6	0	Stem_447_3	Stem	2	3
P36	Chloroflexi	0	Stem_447_3	Stem	2	3
P36	Acidobacteria	0	Stem_447_3	Stem	2	3
P36	Firmicutes	0	Stem_447_3	Stem	2	3
P36	Gemmatimonadetes	10.4348	Stem_447_3	Stem	2	3
P36	Planctomycetes	9.56522	Stem_447_3	Stem	2	3
P36	Actinobacteria	12.1739	Stem_447_3	Stem	2	3
P36	Bacteroidetes	13.0435	Stem_447_3	Stem	2	3
P36	Proteobacteria	46.9565	Stem_447_3	Stem	2	3
P77	low_abundance	8.72274	Stem_S41_1	Stem	3	1
P77	Chlorobi	0	Stem_S41_1	Stem	3	1
P77	TM7	0	Stem_S41_1	Stem	3	1
P77	OP11	0	Stem_S41_1	Stem	3	1
P77	Chlamydiae	0	Stem_S41_1	Stem	3	1
P77	TM6	0	Stem_S41_1	Stem	3	1
P77	Chloroflexi	0	Stem_S41_1	Stem	3	1
P77	Acidobacteria	0	Stem_S41_1	Stem	3	1
P77	Firmicutes	0	Stem_S41_1	Stem	3	1
P77	Gemmatimonadetes	11.5265	Stem_S41_1	Stem	3	1
P77	Planctomycetes	12.1495	Stem_S41_1	Stem	3	1
P77	Actinobacteria	9.34579	Stem_S41_1	Stem	3	1
P77	Bacteroidetes	33.3333	Stem_S41_1	Stem	3	1
P77	Proteobacteria	24.9221	Stem_S41_1	Stem	3	1
P75	low_abundance	10.2894	Stem_S41_2	Stem	3	2
P75	Chlorobi	0	Stem_S41_2	Stem	3	2
P75	TM7	0	Stem_S41_2	Stem	3	2
P75	OP11	0	Stem_S41_2	Stem	3	2
P75	Chlamydiae	0	Stem_S41_2	Stem	3	2
P75	TM6	0	Stem_S41_2	Stem	3	2
P75	Chloroflexi	0	Stem_S41_2	Stem	3	2
P75	Acidobacteria	0	Stem_S41_2	Stem	3	2
P75	Firmicutes	0	Stem_S41_2	Stem	3	2
P75	Gemmatimonadetes	11.5756	Stem_S41_2	Stem	3	2
P75	Planctomycetes	10.6109	Stem_S41_2	Stem	3	2
P75	Actinobacteria	14.4695	Stem_S41_2	Stem	3	2
P75	Bacteroidetes	20.9003	Stem_S41_2	Stem	3	2
P75	Proteobacteria	32.1543	Stem_S41_2	Stem	3	2
P44	low_abundance	7.60234	Stem_S41_3	Stem	3	3
P44	Chlorobi	0	Stem_S41_3	Stem	3	3
P44	TM7	0	Stem_S41_3	Stem	3	3
P44	OP11	0	Stem_S41_3	Stem	3	3
P44	Chlamydiae	0	Stem_S41_3	Stem	3	3
P44	TM6	0	Stem_S41_3	Stem	3	3
P44	Chloroflexi	0	Stem_S41_3	Stem	3	3
P44	Acidobacteria	0	Stem_S41_3	Stem	3	3
P44	Firmicutes	0	Stem_S41_3	Stem	3	3
P44	Gemmatimonadetes	8.18713	Stem_S41_3	Stem	3	3
P44	Planctomycetes	11.6959	Stem_S41_3	Stem	3	3
P44	Actinobacteria	9.35673	Stem_S41_3	Stem	3	3
P44	Bacteroidetes	27.4854	Stem_S41_3	Stem	3	3
P44	Proteobacteria	35.6725	Stem_S41_3	Stem	3	3
P19	low_abundance	7.50831	Stem_413_1	Stem	4	1
P19	Chlorobi	0	Stem_413_1	Stem	4	1
P19	TM7	0	Stem_413_1	Stem	4	1
P19	OP11	0	Stem_413_1	Stem	4	1
P19	Chlamydiae	0	Stem_413_1	Stem	4	1
P19	TM6	0	Stem_413_1	Stem	4	1
P19	Chloroflexi	0	Stem_413_1	Stem	4	1
P19	Acidobacteria	0	Stem_413_1	Stem	4	1
P19	Firmicutes	0	Stem_413_1	Stem	4	1
P19	Gemmatimonadetes	12.093	Stem_413_1	Stem	4	1
P19	Planctomycetes	8.83721	Stem_413_1	Stem	4	1
P19	Actinobacteria	16.3455	Stem_413_1	Stem	4	1
P19	Bacteroidetes	24.1196	Stem_413_1	Stem	4	1
P19	Proteobacteria	31.0963	Stem_413_1	Stem	4	1
P47	low_abundance	11.8799	Stem_413_2	Stem	4	2
P47	Chlorobi	0	Stem_413_2	Stem	4	2
P47	TM7	0	Stem_413_2	Stem	4	2
P47	OP11	0	Stem_413_2	Stem	4	2
P47	Chlamydiae	0	Stem_413_2	Stem	4	2
P47	TM6	0	Stem_413_2	Stem	4	2
P47	Chloroflexi	0	Stem_413_2	Stem	4	2
P47	Acidobacteria	0	Stem_413_2	Stem	4	2
P47	Firmicutes	0	Stem_413_2	Stem	4	2
P47	Gemmatimonadetes	14.4909	Stem_413_2	Stem	4	2
P47	Planctomycetes	9.00783	Stem_413_2	Stem	4	2
P47	Actinobacteria	14.6214	Stem_413_2	Stem	4	2
P47	Bacteroidetes	11.0966	Stem_413_2	Stem	4	2
P47	Proteobacteria	38.9034	Stem_413_2	Stem	4	2
P71	low_abundance	10.4938	Stem_413_3	Stem	4	3
P71	Chlorobi	0	Stem_413_3	Stem	4	3
P71	TM7	0	Stem_413_3	Stem	4	3
P71	OP11	0	Stem_413_3	Stem	4	3
P71	Chlamydiae	0	Stem_413_3	Stem	4	3
P71	TM6	0	Stem_413_3	Stem	4	3
P71	Chloroflexi	0	Stem_413_3	Stem	4	3
P71	Acidobacteria	0	Stem_413_3	Stem	4	3
P71	Firmicutes	5.24691	Stem_413_3	Stem	4	3
P71	Gemmatimonadetes	8.95062	Stem_413_3	Stem	4	3
P71	Planctomycetes	7.71605	Stem_413_3	Stem	4	3
P71	Actinobacteria	22.2222	Stem_413_3	Stem	4	3
P71	Bacteroidetes	23.1481	Stem_413_3	Stem	4	3
P71	Proteobacteria	22.2222	Stem_413_3	Stem	4	3
P89	low_abundance	14.9485	Stem_343_1	Stem	5	1
P89	Chlorobi	0	Stem_343_1	Stem	5	1
P89	TM7	0	Stem_343_1	Stem	5	1
P89	OP11	0	Stem_343_1	Stem	5	1
P89	Chlamydiae	0	Stem_343_1	Stem	5	1
P89	TM6	0	Stem_343_1	Stem	5	1
P89	Chloroflexi	0	Stem_343_1	Stem	5	1
P89	Acidobacteria	0	Stem_343_1	Stem	5	1
P89	Firmicutes	0	Stem_343_1	Stem	5	1
P89	Gemmatimonadetes	9.27835	Stem_343_1	Stem	5	1
P89	Planctomycetes	13.9175	Stem_343_1	Stem	5	1
P89	Actinobacteria	17.5258	Stem_343_1	Stem	5	1
P89	Bacteroidetes	15.4639	Stem_343_1	Stem	5	1
P89	Proteobacteria	28.866	Stem_343_1	Stem	5	1
P78	low_abundance	14.5631	Stem_343_2	Stem	5	2
P78	Chlorobi	0	Stem_343_2	Stem	5	2
P78	TM7	0	Stem_343_2	Stem	5	2
P78	OP11	0	Stem_343_2	Stem	5	2
P78	Chlamydiae	0	Stem_343_2	Stem	5	2
P78	TM6	0	Stem_343_2	Stem	5	2
P78	Chloroflexi	0	Stem_343_2	Stem	5	2
P78	Acidobacteria	0	Stem_343_2	Stem	5	2
P78	Firmicutes	0	Stem_343_2	Stem	5	2
P78	Gemmatimonadetes	11.165	Stem_343_2	Stem	5	2
P78	Planctomycetes	5.82524	Stem_343_2	Stem	5	2
P78	Actinobacteria	17.4757	Stem_343_2	Stem	5	2
P78	Bacteroidetes	20.3883	Stem_343_2	Stem	5	2
P78	Proteobacteria	30.5825	Stem_343_2	Stem	5	2
P70	low_abundance	10.5943	Stem_343_3	Stem	5	3
P70	Chlorobi	0	Stem_343_3	Stem	5	3
P70	TM7	0	Stem_343_3	Stem	5	3
P70	OP11	0	Stem_343_3	Stem	5	3
P70	Chlamydiae	0	Stem_343_3	Stem	5	3
P70	TM6	0	Stem_343_3	Stem	5	3
P70	Chloroflexi	0	Stem_343_3	Stem	5	3
P70	Acidobacteria	0	Stem_343_3	Stem	5	3
P70	Firmicutes	0	Stem_343_3	Stem	5	3
P70	Gemmatimonadetes	11.1111	Stem_343_3	Stem	5	3
P70	Planctomycetes	6.20155	Stem_343_3	Stem	5	3
P70	Actinobacteria	11.4987	Stem_343_3	Stem	5	3
P70	Bacteroidetes	30.1034	Stem_343_3	Stem	5	3
P70	Proteobacteria	30.491	Stem_343_3	Stem	5	3
S2	low_abundance	100	spacer2	Leaf	343	3
S2	Chlorobi	0	spacer2	Leaf	343	3
S2	TM7	0	spacer2	Leaf	343	3
S2	OP11	0	spacer2	Leaf	343	3
S2	Chlamydiae	0	spacer2	Leaf	343	3
S2	TM6	0	spacer2	Leaf	343	3
S2	Chloroflexi	0	spacer2	Leaf	343	3
S2	Acidobacteria	0	spacer2	Leaf	343	3
S2	Firmicutes	0	spacer2	Leaf	343	3
S2	Gemmatimonadetes	0	spacer2	Leaf	343	3
S2	Planctomycetes	0	spacer2	Leaf	343	3
S2	Actinobacteria	0	spacer2	Leaf	343	3
S2	Bacteroidetes	0	spacer2	Leaf	343	3
S2	Proteobacteria	0	spacer2	Leaf	343	3
P7	low_abundance	7.49692	Leaf_Control_1	Leaf	1	1
P7	Chlorobi	0	Leaf_Control_1	Leaf	1	1
P7	TM7	0	Leaf_Control_1	Leaf	1	1
P7	OP11	0	Leaf_Control_1	Leaf	1	1
P7	Chlamydiae	0	Leaf_Control_1	Leaf	1	1
P7	TM6	0	Leaf_Control_1	Leaf	1	1
P7	Chloroflexi	0	Leaf_Control_1	Leaf	1	1
P7	Acidobacteria	0	Leaf_Control_1	Leaf	1	1
P7	Firmicutes	0	Leaf_Control_1	Leaf	1	1
P7	Gemmatimonadetes	7.5709	Leaf_Control_1	Leaf	1	1
P7	Planctomycetes	6.73243	Leaf_Control_1	Leaf	1	1
P7	Actinobacteria	6.23921	Leaf_Control_1	Leaf	1	1
P7	Bacteroidetes	50.4562	Leaf_Control_1	Leaf	1	1
P7	Proteobacteria	21.5043	Leaf_Control_1	Leaf	1	1
P27	low_abundance	5.31984	Leaf_Control_2	Leaf	1	2
P27	Chlorobi	0	Leaf_Control_2	Leaf	1	2
P27	TM7	0	Leaf_Control_2	Leaf	1	2
P27	OP11	0	Leaf_Control_2	Leaf	1	2
P27	Chlamydiae	0	Leaf_Control_2	Leaf	1	2
P27	TM6	0	Leaf_Control_2	Leaf	1	2
P27	Chloroflexi	0	Leaf_Control_2	Leaf	1	2
P27	Acidobacteria	0	Leaf_Control_2	Leaf	1	2
P27	Firmicutes	0	Leaf_Control_2	Leaf	1	2
P27	Gemmatimonadetes	8.64883	Leaf_Control_2	Leaf	1	2
P27	Planctomycetes	9.61162	Leaf_Control_2	Leaf	1	2
P27	Actinobacteria	8.48564	Leaf_Control_2	Leaf	1	2
P27	Bacteroidetes	44.7128	Leaf_Control_2	Leaf	1	2
P27	Proteobacteria	23.2213	Leaf_Control_2	Leaf	1	2
P80	low_abundance	7.05128	Leaf_Control_3	Leaf	1	3
P80	Chlorobi	0	Leaf_Control_3	Leaf	1	3
P80	TM7	0	Leaf_Control_3	Leaf	1	3
P80	OP11	0	Leaf_Control_3	Leaf	1	3
P80	Chlamydiae	0	Leaf_Control_3	Leaf	1	3
P80	TM6	0	Leaf_Control_3	Leaf	1	3
P80	Chloroflexi	0	Leaf_Control_3	Leaf	1	3
P80	Acidobacteria	0	Leaf_Control_3	Leaf	1	3
P80	Firmicutes	0	Leaf_Control_3	Leaf	1	3
P80	Gemmatimonadetes	10.8974	Leaf_Control_3	Leaf	1	3
P80	Planctomycetes	12.4084	Leaf_Control_3	Leaf	1	3
P80	Actinobacteria	8.01282	Leaf_Control_3	Leaf	1	3
P80	Bacteroidetes	33.7454	Leaf_Control_3	Leaf	1	3
P80	Proteobacteria	27.8846	Leaf_Control_3	Leaf	1	3
P53	low_abundance	8.14978	Leaf_447_1	Leaf	2	1
P53	Chlorobi	0	Leaf_447_1	Leaf	2	1
P53	TM7	0	Leaf_447_1	Leaf	2	1
P53	OP11	0	Leaf_447_1	Leaf	2	1
P53	Chlamydiae	0	Leaf_447_1	Leaf	2	1
P53	TM6	0	Leaf_447_1	Leaf	2	1
P53	Chloroflexi	0	Leaf_447_1	Leaf	2	1
P53	Acidobacteria	0	Leaf_447_1	Leaf	2	1
P53	Firmicutes	0	Leaf_447_1	Leaf	2	1
P53	Gemmatimonadetes	11.5639	Leaf_447_1	Leaf	2	1
P53	Planctomycetes	10.5727	Leaf_447_1	Leaf	2	1
P53	Actinobacteria	9.69163	Leaf_447_1	Leaf	2	1
P53	Bacteroidetes	29.185	Leaf_447_1	Leaf	2	1
P53	Proteobacteria	30.837	Leaf_447_1	Leaf	2	1
P11	low_abundance	5.56901	Leaf_447_2	Leaf	2	2
P11	Chlorobi	0	Leaf_447_2	Leaf	2	2
P11	TM7	0	Leaf_447_2	Leaf	2	2
P11	OP11	0	Leaf_447_2	Leaf	2	2
P11	Chlamydiae	0	Leaf_447_2	Leaf	2	2
P11	TM6	0	Leaf_447_2	Leaf	2	2
P11	Chloroflexi	0	Leaf_447_2	Leaf	2	2
P11	Acidobacteria	0	Leaf_447_2	Leaf	2	2
P11	Firmicutes	0	Leaf_447_2	Leaf	2	2
P11	Gemmatimonadetes	10.8959	Leaf_447_2	Leaf	2	2
P11	Planctomycetes	9.52381	Leaf_447_2	Leaf	2	2
P11	Actinobacteria	8.71671	Leaf_447_2	Leaf	2	2
P11	Bacteroidetes	35.5125	Leaf_447_2	Leaf	2	2
P11	Proteobacteria	29.7821	Leaf_447_2	Leaf	2	2
P76	low_abundance	9.13706	Leaf_447_3	Leaf	2	3
P76	Chlorobi	0	Leaf_447_3	Leaf	2	3
P76	TM7	0	Leaf_447_3	Leaf	2	3
P76	OP11	0	Leaf_447_3	Leaf	2	3
P76	Chlamydiae	0	Leaf_447_3	Leaf	2	3
P76	TM6	0	Leaf_447_3	Leaf	2	3
P76	Chloroflexi	0	Leaf_447_3	Leaf	2	3
P76	Acidobacteria	0	Leaf_447_3	Leaf	2	3
P76	Firmicutes	0	Leaf_447_3	Leaf	2	3
P76	Gemmatimonadetes	16.2437	Leaf_447_3	Leaf	2	3
P76	Planctomycetes	9.89848	Leaf_447_3	Leaf	2	3
P76	Actinobacteria	14.7208	Leaf_447_3	Leaf	2	3
P76	Bacteroidetes	16.7513	Leaf_447_3	Leaf	2	3
P76	Proteobacteria	33.2487	Leaf_447_3	Leaf	2	3
P55	low_abundance	7.92079	Leaf_S41_1	Leaf	3	1
P55	Chlorobi	0	Leaf_S41_1	Leaf	3	1
P55	TM7	0	Leaf_S41_1	Leaf	3	1
P55	OP11	0	Leaf_S41_1	Leaf	3	1
P55	Chlamydiae	0	Leaf_S41_1	Leaf	3	1
P55	TM6	0	Leaf_S41_1	Leaf	3	1
P55	Chloroflexi	0	Leaf_S41_1	Leaf	3	1
P55	Acidobacteria	0	Leaf_S41_1	Leaf	3	1
P55	Firmicutes	0	Leaf_S41_1	Leaf	3	1
P55	Gemmatimonadetes	7.59076	Leaf_S41_1	Leaf	3	1
P55	Planctomycetes	9.24092	Leaf_S41_1	Leaf	3	1
P55	Actinobacteria	5.94059	Leaf_S41_1	Leaf	3	1
P55	Bacteroidetes	41.9142	Leaf_S41_1	Leaf	3	1
P55	Proteobacteria	27.3927	Leaf_S41_1	Leaf	3	1
P6	low_abundance	4.91071	Leaf_S41_2	Leaf	3	2
P6	Chlorobi	0	Leaf_S41_2	Leaf	3	2
P6	TM7	0	Leaf_S41_2	Leaf	3	2
P6	OP11	0	Leaf_S41_2	Leaf	3	2
P6	Chlamydiae	0	Leaf_S41_2	Leaf	3	2
P6	TM6	0	Leaf_S41_2	Leaf	3	2
P6	Chloroflexi	0	Leaf_S41_2	Leaf	3	2
P6	Acidobacteria	0	Leaf_S41_2	Leaf	3	2
P6	Firmicutes	0	Leaf_S41_2	Leaf	3	2
P6	Gemmatimonadetes	8.03571	Leaf_S41_2	Leaf	3	2
P6	Planctomycetes	6.91964	Leaf_S41_2	Leaf	3	2
P6	Actinobacteria	9.59821	Leaf_S41_2	Leaf	3	2
P6	Bacteroidetes	43.3036	Leaf_S41_2	Leaf	3	2
P6	Proteobacteria	27.2321	Leaf_S41_2	Leaf	3	2
P51	low_abundance	5.43175	Leaf_S41_3	Leaf	3	3
P51	Chlorobi	0	Leaf_S41_3	Leaf	3	3
P51	TM7	0	Leaf_S41_3	Leaf	3	3
P51	OP11	0	Leaf_S41_3	Leaf	3	3
P51	Chlamydiae	0	Leaf_S41_3	Leaf	3	3
P51	TM6	0	Leaf_S41_3	Leaf	3	3
P51	Chloroflexi	0	Leaf_S41_3	Leaf	3	3
P51	Acidobacteria	0	Leaf_S41_3	Leaf	3	3
P51	Firmicutes	0	Leaf_S41_3	Leaf	3	3
P51	Gemmatimonadetes	7.79944	Leaf_S41_3	Leaf	3	3
P51	Planctomycetes	7.10306	Leaf_S41_3	Leaf	3	3
P51	Actinobacteria	7.24234	Leaf_S41_3	Leaf	3	3
P51	Bacteroidetes	53.3426	Leaf_S41_3	Leaf	3	3
P51	Proteobacteria	19.0808	Leaf_S41_3	Leaf	3	3
P10	low_abundance	6.02041	Leaf_413_1	Leaf	4	1
P10	Chlorobi	0	Leaf_413_1	Leaf	4	1
P10	TM7	0	Leaf_413_1	Leaf	4	1
P10	OP11	0	Leaf_413_1	Leaf	4	1
P10	Chlamydiae	0	Leaf_413_1	Leaf	4	1
P10	TM6	0	Leaf_413_1	Leaf	4	1
P10	Chloroflexi	0	Leaf_413_1	Leaf	4	1
P10	Acidobacteria	0	Leaf_413_1	Leaf	4	1
P10	Firmicutes	0	Leaf_413_1	Leaf	4	1
P10	Gemmatimonadetes	9.79592	Leaf_413_1	Leaf	4	1
P10	Planctomycetes	9.89796	Leaf_413_1	Leaf	4	1
P10	Actinobacteria	8.16327	Leaf_413_1	Leaf	4	1
P10	Bacteroidetes	34.5918	Leaf_413_1	Leaf	4	1
P10	Proteobacteria	31.5306	Leaf_413_1	Leaf	4	1
P59	low_abundance	10.0604	Leaf_413_2	Leaf	4	2
P59	Chlorobi	0	Leaf_413_2	Leaf	4	2
P59	TM7	0	Leaf_413_2	Leaf	4	2
P59	OP11	0	Leaf_413_2	Leaf	4	2
P59	Chlamydiae	0	Leaf_413_2	Leaf	4	2
P59	TM6	0	Leaf_413_2	Leaf	4	2
P59	Chloroflexi	0	Leaf_413_2	Leaf	4	2
P59	Acidobacteria	0	Leaf_413_2	Leaf	4	2
P59	Firmicutes	0	Leaf_413_2	Leaf	4	2
P59	Gemmatimonadetes	11.4688	Leaf_413_2	Leaf	4	2
P59	Planctomycetes	10.8652	Leaf_413_2	Leaf	4	2
P59	Actinobacteria	11.8712	Leaf_413_2	Leaf	4	2
P59	Bacteroidetes	28.5714	Leaf_413_2	Leaf	4	2
P59	Proteobacteria	27.163	Leaf_413_2	Leaf	4	2
P26	low_abundance	9.80721	Leaf_413_3	Leaf	4	3
P26	Chlorobi	0	Leaf_413_3	Leaf	4	3
P26	TM7	0	Leaf_413_3	Leaf	4	3
P26	OP11	0	Leaf_413_3	Leaf	4	3
P26	Chlamydiae	0	Leaf_413_3	Leaf	4	3
P26	TM6	0	Leaf_413_3	Leaf	4	3
P26	Chloroflexi	0	Leaf_413_3	Leaf	4	3
P26	Acidobacteria	0	Leaf_413_3	Leaf	4	3
P26	Firmicutes	0	Leaf_413_3	Leaf	4	3
P26	Gemmatimonadetes	13.663	Leaf_413_3	Leaf	4	3
P26	Planctomycetes	12.9086	Leaf_413_3	Leaf	4	3
P26	Actinobacteria	13.1601	Leaf_413_3	Leaf	4	3
P26	Bacteroidetes	20.8718	Leaf_413_3	Leaf	4	3
P26	Proteobacteria	29.5893	Leaf_413_3	Leaf	4	3
P69	low_abundance	6.12903	Leaf_343_1	Leaf	5	1
P69	Chlorobi	0	Leaf_343_1	Leaf	5	1
P69	TM7	0	Leaf_343_1	Leaf	5	1
P69	OP11	0	Leaf_343_1	Leaf	5	1
P69	Chlamydiae	0	Leaf_343_1	Leaf	5	1
P69	TM6	0	Leaf_343_1	Leaf	5	1
P69	Chloroflexi	0	Leaf_343_1	Leaf	5	1
P69	Acidobacteria	0	Leaf_343_1	Leaf	5	1
P69	Firmicutes	0	Leaf_343_1	Leaf	5	1
P69	Gemmatimonadetes	8.46774	Leaf_343_1	Leaf	5	1
P69	Planctomycetes	5.64516	Leaf_343_1	Leaf	5	1
P69	Actinobacteria	9.91935	Leaf_343_1	Leaf	5	1
P69	Bacteroidetes	50.7258	Leaf_343_1	Leaf	5	1
P69	Proteobacteria	19.1129	Leaf_343_1	Leaf	5	1
P28	low_abundance	6.50407	Leaf_343_2	Leaf	5	2
P28	Chlorobi	0	Leaf_343_2	Leaf	5	2
P28	TM7	0	Leaf_343_2	Leaf	5	2
P28	OP11	0	Leaf_343_2	Leaf	5	2
P28	Chlamydiae	0	Leaf_343_2	Leaf	5	2
P28	TM6	0	Leaf_343_2	Leaf	5	2
P28	Chloroflexi	0	Leaf_343_2	Leaf	5	2
P28	Acidobacteria	0	Leaf_343_2	Leaf	5	2
P28	Firmicutes	0	Leaf_343_2	Leaf	5	2
P28	Gemmatimonadetes	5.69106	Leaf_343_2	Leaf	5	2
P28	Planctomycetes	5.42005	Leaf_343_2	Leaf	5	2
P28	Actinobacteria	8.40108	Leaf_343_2	Leaf	5	2
P28	Bacteroidetes	52.0325	Leaf_343_2	Leaf	5	2
P28	Proteobacteria	21.9512	Leaf_343_2	Leaf	5	2
P81	low_abundance	9.36426	Leaf_343_3	Leaf	5	3
P81	Chlorobi	0	Leaf_343_3	Leaf	5	3
P81	TM7	0	Leaf_343_3	Leaf	5	3
P81	OP11	0	Leaf_343_3	Leaf	5	3
P81	Chlamydiae	0	Leaf_343_3	Leaf	5	3
P81	TM6	0	Leaf_343_3	Leaf	5	3
P81	Chloroflexi	0	Leaf_343_3	Leaf	5	3
P81	Acidobacteria	0	Leaf_343_3	Leaf	5	3
P81	Firmicutes	0	Leaf_343_3	Leaf	5	3
P81	Gemmatimonadetes	7.04467	Leaf_343_3	Leaf	5	3
P81	Planctomycetes	6.70103	Leaf_343_3	Leaf	5	3
P81	Actinobacteria	7.64605	Leaf_343_3	Leaf	5	3
P81	Bacteroidetes	43.5567	Leaf_343_3	Leaf	5	3
P81	Proteobacteria	25.6873	Leaf_343_3	Leaf	5	3
